# Supplementary material for: Cool head-out water immersion does not alter cerebrovascular reactivity to hypercapnia despite elevated middle cerebral artery blood velocity: A pilot study
Source: PLoS One. 2024 Mar 13;19(3):e0298587. doi: 10.1371/journal.pone.0298587 (PMC10936844; doi:10.1371/journal.pone.0298587)
Supplement: S1 Data — (XLSX) [file pone.0298587.s001.xlsx]

## Sheet: Study Tracker
Subject #	Sex	Age	V2 Date	Period Date	V2 Conditions	V3 Date	Period Date	V3 Conditions	V4 Date	Period Date	V4 Conditions
2	M	24	2019-07-30	NA	W	2019-08-29	NA	TN	2019-11-20	NA	C
3	F	21	2019-08-13	2019-08-10	W	2019-09-17	2019-09-15	TN	2019-10-17	2019-10-14	C
4	F	26	2019-08-06	2019-07-29	W	2019-08-27	2019-08-23	TN	2019-09-19	2019-09-14	C
5	M	21	2019-09-09	NA	TN	2019-10-08	NA	W	2019-12-03	NA	C
7	M	26	2019-07-29	NA	W	2019-08-05	NA	TN	2019-11-15	NA	C
12	F	21	2019-08-12	2019-08-05	TN	2019-10-03	2019-09-29	W	2019-11-07	2019-10-28	C
16	M	21	2019-09-05	NA	TN	2019-11-21	NA	W	2019-10-24	NA	C
17	M	22	2019-09-09	NA	TN	2019-09-16	NA	W	2019-09-30	NA	C
18	F	18	2019-09-20	2019-09-11	TN	2019-10-10	2019-09-28	W	2019-11-06	2019-10-27	C
19	M	27	2020-02-03	NA	TN	2020-02-10	NA	C	2020-02-17	NA	W
						Period start date - visit
					Subject	Cool	Neutral
					3	3	2
					4	5	4
					12	10	7
					18	10	9
					Mean	7	5.5
					SD	3.55903	3.10913

## Sheet: Cool HOWI - Raw data
HIP_Q_WIC CVR
Cold HOWI
Subject #	Condition	Gas	Timepoint	BP (fino)	HR (fino)	SV (fino)	Q (fino)	PETCO2	CO2 waveform	SpO2	MCAv	RR	SBP	DBP	MAP	FeO2	FeCO2	Ve	Delta T	CVR CO2
2	PRE-DRY	RA	Baseline	83.0227	62.0553	74.8773	4.64653	45.646	44.8956	97.0204	71.0597	19.0267	111.096	66.9331	83.5005	17.9147	2.69369	0.09146	-2.0001	1.71426
		0.03	1	86.5427	61.117	81.5754	4.98564	45.5629	46.7688	97.6317	66.9845	17.9314	117.321	68.6554	87.3711	17.5768	3.153	0.26986	30
			2	85.4317	60.2979	77.6422	4.68166	49.16	47.7658	97.6475	75.0444	18.0864	114.251	68.1336	85.6706	17.9269	4.21928	0.24202	30
			3	80.9444	70.0194	82.814	5.79859	48.4965	49.1556	97.8631	74.0738	16.9789	114.396	64.6457	81.8276	18.1249	4.79072	0.30666	30
			4	87.1663	60.8328	80.9934	4.92706	51.1334	50.0317	98.6337	77.3411	17.1893	119.745	69.2111	87.6094	18.2444	5.007	0.26974	30
			5	85.0666	64.4805	74.3551	4.79445	49.5868	47.7356	98.6331	76.903	19.1344	113.145	68.6286	85.5476	18.4325	4.91658	0.29236	30
			6	83.1994	67.4691	75.3342	5.08273	50.251	49.1858	98.6332	76.9778	20.8245	111.559	67.5896	83.7415	18.6484	4.86816	0.30012	30
		0.05	1	84.8117	68.4416	75.6407	5.17697	42.6351	52.056	98.6286	76.4634	16.8262	114.094	68.6709	85.3821	18.5305	4.98293	0.3185	30
			2	85.2227	67.4231	76.6412	5.16739	2.85138	53.0228	98.6268	83.1508	0.99474	114.604	68.4626	85.7236	18.7055	5.83494	0.37045	30
			3	86.3991	63.5225	82.9818	5.27121	2.85048	53.1134	98.6205	84.1702	0.99571	116.667	68.3755	87.1654	19.0349	6.22123	0.37651	30
			4	84.6562	66.7831	84.4312	5.63857	2.85152	53.9594	98.6218	81.9597	0.99279	115.169	66.2798	85.0088	19.206	6.26943	0.38247	30
			5	90.1946	62.466	87.5684	5.47005	2.85415	53.9594	98.6192	87.6372	0.99312	121.699	70.5038	90.7778	19.1781	6.33052	0.35403	30
			6	88.4792	64.3276	90.8242	5.8425	2.8526	54.9564	98.6232	86.0023	0.99163	121.375	69.0076	88.8543	19.2546	6.32423	0.27434	30
		0.07	1	89.6995	56.687	88.361	5.00892	47.7511	57.8567	98.6305	88.5761	9.79643	120.587	69.8538	89.9737	19.2762	6.26883	0.22769	30
			2	90.2133	59.5012	88.9547	5.29291	60.2098	58.9142	98.6315	92.5056	21.1527	122.674	70.3155	91.1479	19.5642	7.33743	0.33325	30
			3	90.8988	58.6745	90.6453	5.31856	60.7456	59.8508	98.6284	92.8157	22.949	122.967	70.6742	91.2124	19.9009	7.53224	0.38434	30
			4	91.3082	59.7276	89.7423	5.36009	61.3449	59.9414	98.6268	95.3024	22.4304	123.543	71.2179	91.9694	19.9684	7.61766	0.44953	30
			5	90.441	60.1954	91.5691	5.51204	61.3646	59.9112	98.6301	97.4772	23.1434	123.456	70.3183	90.949	20.0423	7.65855	0.53772	30
			6	89.0738	66.2979	97.8371	6.48639	61.9524	61.7542	98.6317	98.5731	24.789	125.838	68.4317	89.8755	20.0147	7.70473	0.71345	30
		RA	Recovery	92.1986	69.6322	97.8047	6.81035	44.2807	60.7269	98.7744	65.6963	19.8768	130.169	71.0376	92.5751	19.0218	3.91534	0.2536	2.00008
	HOWI	RA	Baseline	99.6834	54.2038	87.7062	4.754	48.1249	47.7054	99.5004	78.6013	18.6382	128.454	78.3217	100.041	17.7664	2.87597	0.02239	-2
		0.03	1	99.1829	55.6058	89.3463	4.96817	49.1096	50.1224	99.6165	78.3859	19.6597	128.937	77.6008	99.5628	17.8693	3.06957	0.12098	30
			2	100.159	55.27	89.1012	4.92462	51.8	50.1526	99.6102	83.9993	19.9445	129.406	78.6497	100.507	17.9991	4.39979	0.13167	30
			3	96.9367	58.1723	87.1045	5.06707	49.9111	50.1224	99.5014	79.845	17.5918	126.473	76.3795	97.721	18.2446	4.87413	0.14441	30
			4	100.521	59.0478	86.0036	5.07833	51.438	50.1828	99.852	81.7632	19.3297	127.692	79.325	100.436	18.6529	4.96714	0.12874	30
			5	101.039	56.7438	87.7671	4.98024	51.0495	50.0317	100.037	84.844	19.8363	128.854	79.7339	101.582	18.5658	4.93163	0.12505	30
			6	100.066	57.4246	89.113	5.11728	50.254	49.216	99.6174	82.5133	20.0121	128.785	78.2169	100.462	18.6593	4.98171	0.11491	30
		0.05	1	100.815	56.6649	90.1054	5.10581	51.9865	53.0228	99.6188	82.8818	19.3646	129.911	78.8617	101.372	18.7985	5.17498	0.1164	30
			2	103.35	56.6064	87.4696	4.95134	54.6868	53.0832	99.6544	88.96	18.6577	131.142	81.5375	103.677	18.9314	6.02076	0.12368	30
			3	104.346	55.3889	86.4141	4.78638	54.5427	53.0228	100.167	90.3975	19.3182	131.619	82.3692	104.634	19.1762	6.2226	0.1416	30
			4	103.917	54.1522	87.6342	4.74558	54.5391	53.1134	99.9099	92.7515	19.1797	132.412	81.7025	104.524	19.3961	6.27912	0.14576	30
			5	103.005	53.9325	88.4494	4.77029	54.5745	53.1134	100.039	92.6061	17.8547	131.106	80.9531	103.372	19.452	6.25678	0.14438	30
			6	102.2	57.2868	89.1357	5.1063	55.3311	53.0832	99.9221	91.5469	21.5878	131.344	80.0098	103.068	19.4183	6.30597	0.15851	30
		0.07	1	101.022	56.733	91.0778	5.16712	57.4504	58.8537	99.5612	96.577	16.5296	130.166	78.8781	101.091	19.481	6.78484	0.12764	30
			2	103.032	56.1538	88.3405	4.96065	60.3802	58.884	100.314	98.0305	19.9805	131.246	81.1091	103.442	19.8375	7.46144	0.13705	30
			3	102.315	58.1515	88.0645	5.12108	63.2358	58.884	100.591	98.0206	21.7131	130.446	80.3782	102.864	20.0897	7.56519	0.11481	30
			4	102.137	61.6303	88.0512	5.42663	60.2991	58.884	100.592	101.227	22.2346	130.165	80.2311	102.539	20.2072	7.58005	0.13662	30
			5	101.116	61.2122	87.9225	5.38192	60.4751	58.9444	100.495	106.309	24.2105	129.401	80.1276	101.774	20.234	7.62069	0.12348	30
			6	102.427	60.569	88.9877	5.3899	60.4739	58.9142	100.442	107.281	24.204	131.064	80.1882	102.739	20.2671	7.60257	0.11324	30
		RA	Recovery	97.3019	63.1825	95.4097	6.02822	44.2205	58.8537	100.131	65.1968	18.9282	129.158	75.5985	97.8356	19.1073	3.81963	0.05638	2.00006
	POST 1	RA	Baseline	98.8395	49.7666	80.6701	4.01468	47.2892	46.799	98.8622	77.248	15.8493	120.373	79.0006	100.879	17.2334	2.8515	0.11236	-2.00011
		0.03	1	99.3253	48.9499	82.578	4.04218	46.185	46.8292	99.6146	69.2827	18.5446	123.319	79.0904	99.5543	17.3978	3.3681	0.13167	30
			2	99.651	49.6582	82.5582	4.09969	50.7125	50.1224	99.616	84.4669	16.3538	123.491	79.0824	100.464	17.9985	4.27572	0.11622	30
			3	98.0655	49.1936	84.4158	4.15271	51.8375	51.1194	99.6155	92.3117	17.0996	120.49	78.1517	100.117	17.9301	4.6997	0.13767	30
			4	100.271	52.8342	83.9291	4.43433	50.9643	50.062	99.6159	90.8037	17.1882	123.799	79.7228	101.233	17.9326	4.91563	0.15206	30
			5	99.8497	49.9849	84.445	4.22098	51.4117	50.2734	99.6151	89.9706	17.9614	124.259	79.1086	100.054	18.1768	4.99461	0.15642	30
			6	100.471	50.6589	86.778	4.39608	50.8365	49.216	99.6765	89.3237	19.3471	124.799	79.0427	100.142	18.3363	4.97317	0.1528	30
		0.05	1	101.191	50.9427	88.4991	4.50838	53.0241	53.053	100.772	93.2028	19.5596	126.104	79.5599	102.097	18.4179	5.23252	0.1732	30
			2	101.763	51.3308	89.1092	4.57405	54.8858	53.9896	99.6156	98.6083	20.7486	126.83	79.9899	101.794	18.636	6.13604	0.21086	30
			3	93.6981	61.6857	87.936	5.42439	54.8394	54.9564	99.5481	94.9574	18.1213	119.517	73.2104	93.929	18.9989	6.31971	0.16528	30
			4	105.36	51.8967	90.7416	4.70919	54.4594	53.053	100.503	101.26	20.0796	131.992	83.1099	105.676	18.963	6.37366	0.16019	30
			5	101.217	51.0534	90.3441	4.61238	54.1602	52.9926	100.277	100.154	20.0943	126.622	79.5811	102.164	19.3864	6.2332	0.16303	30
			6	103.391	51.3506	89.4393	4.59276	54.6763	53.0832	99.9629	103.092	20.3959	128.564	81.1752	102.91	19.4128	6.25044	0.26128	30
		0.07	1	104.729	54.3129	90.7541	4.92912	57.9335	58.9746	100.306	104.406	20.2938	132.222	82.1692	105.521	19.3773	6.77008	0.39277	30
			2	105.358	57.3545	91.0182	5.2203	60.835	60.7874	100.01	107.479	20.5798	131.189	82.4199	105.073	19.6698	7.65039	0.52377	30
			3	103.025	56.9784	90.7413	5.17029	60.8207	59.7903	100.598	108.459	22.6973	129.209	81.2228	103.936	20.0183	7.66391	0.60181	30
			4	101.542	56.9231	88.1023	5.01506	60.9568	59.881	100.597	111.008	22.8722	119.892	80.5793	96.8316	20.0845	7.69274	0.67715	30
			5	100.028	56.85	86.7588	4.93224	61.7711	60.8176	100.599	113.453	22.3437	120.549	79.3522	97.8969	20.0372	7.73129	0.68409	30
			6	104.947	56.1195	89.7498	5.03672	61.7898	60.7571	100.6	115.476	21.9523	128.481	82.873	103.943	20.0631	7.75082	0.72416	30
		RA	Recovery	100.486	54.907	97.3912	5.34746	45.2276	59.8508	100.582	69.3381	19.2009	128.604	77.7286	100.8	18.8982	3.77743	0.33653	1.9999
	POST 2	RA	Baseline	100.837	48.6753	76.0443	3.70148	46.4931	46.799	99.3783	80.7928	17.4123	122.075	81.232	101.802	18.0206	2.63326	0.03495	-2.00515
		0.03	1	102.079	50.785	81.838	4.15614	47.7552	47.7054	99.5884	78.6894	15.4529	125.057	81.4806	102.404	17.3303	3.38052	0.04206	30
			2	99.9771	51.7051	81.4553	4.21166	49.0278	47.7054	99.1027	86.8288	17.2645	121.25	79.376	101.22	17.7508	4.63328	0.04757	30
			3	99.3691	51.2642	82.1996	4.21389	49.4024	50.1526	99.4686	84.9927	18.1052	120.903	79.4042	99.6989	18.1078	5.00677	0.0405	30
			4	101.106	51.9792	80.9707	4.20879	49.536	47.7054	99.618	85.0238	18.3912	123.286	81.0242	102.468	18.558	4.8726	0.04622	30
			5	100.498	52.1445	82.261	4.28946	50.4345	51.5121	99.7297	87.7401	17.687	121.865	80.0541	100.922	18.6517	4.9083	0.04498	30
			6	101.552	49.6069	83.9324	4.16362	50.1737	49.1556	99.5182	89.0239	18.1955	123.881	80.9211	102.274	18.4556	5.01698	0.04814	30
		0.05	1	100.473	54.2501	80.0251	4.34137	50.9255	51.059	99.9594	87.8149	18.0635	121.208	80.1818	99.255	18.7168	5.24524	0.0592	30
			2	99.3663	51.7043	76.8134	3.97158	53.9242	53.053	99.7231	95.5022	19.5807	120.537	80.4283	99.2881	19.1666	6.04084	0.0501	30
			3	101.682	48.0577	78.9016	3.79183	54.5813	53.053	100.597	98.2688	19.2149	121.391	81.8321	105.434	19.2406	6.22625	0.05346	30
			4	101.197	51.9874	78.0439	4.0573	53.9039	53.0228	99.9804	97.8405	20.2179	122.66	81.242	102.702	19.4738	6.18069	0.06042	30
			5	102.444	52.3525	78.7955	4.12514	54.4381	53.0228	100.392	100.837	20.2205	124.16	81.9697	103.756	19.5232	6.18063	0.07101	30
			6	101.659	49.9239	81.8394	4.08574	54.4136	53.053	100.182	99.6239	18.3583	122.857	81.0708	103.954	19.4767	6.18217	0.08341	30
		0.07	1	105.177	54.353	78.917	4.28938	57.4376	57.887	99.9141	103.333	18.6252	126.915	84.4256	107.115	19.428	6.67138	0.10954	30
			2	98.4835	64.065	80.3407	5.14703	60.7395	60.8176	99.8568	94.4879	19.7023	118.279	70.1094	97.1417	19.543	7.49758	0.14038	30
			3	109.37	48.9844	88.1735	4.31913	61.385	59.8508	100.596	105.46	20.0594	123.493	86.8067	99.6271	19.8493	7.73128	0.17076	30
			4	104.326	52.2787	85.7823	4.48459	60.6305	59.9112	100.595	105.138	23.6908	124.613	82.6328	100.744	20.2194	7.68229	0.18129	30
			5	105.408	54.2317	85.6254	4.64361	60.4703	58.9142	100.305	108.311	23.8159	127.149	82.4551	104.902	20.275	7.67579	0.15061	30
			6	105.442	55.4997	85.0247	4.71884	61.1218	59.9414	100.4	113.156	23.4593	128.284	83.5397	105.231	20.2599	7.68279	0.15236	30
		RA	Recovery	99.4617	56.8702	85.5019	4.86251	43.189	59.7903	100.405	64.6566	20.4131	124.843	78.7794	99.662	19.1832	3.56364	0.0687	2.00006
3	PRE-DRY	RA	Baseline	84.7007	97.4486	49.0335	4.77825	35.8304	39.1553	95.4577	60.4545	13.6664	104.6	70.0711	85.3833	17.9062	2.54114	0.20656	-2
		0.03	1	88.9571	86.0926	57.1657	4.92155	39.443	41.0587	95.4931	67.8146	17.7589	111.52	72.4155	89.5402	17.6701	2.69297	0.23832	30
			2	91.2856	96.7418	52.7441	5.10256	42.3175	42.0859	95.3011	71.8655	16.0882	113.952	75.8939	91.9291	17.7786	3.75191	0.28025	30
			3	87.8082	96.6279	53.0447	5.1256	42.1923	42.0254	96.4597	68.441	13.8443	109.665	72.0232	88.4693	18.2826	4.35649	0.32079	30
			4	90.1425	93.5028	54.3929	5.08589	42.704	42.0557	96.6812	67.5358	12.3845	111.965	73.618	90.791	18.7518	4.44793	0.28687	30
			5	91.8407	103.91	49.779	5.17256	42.7983	42.0557	96.6164	72.0428	15.9868	112.427	76.5183	92.3404	18.866	4.48232	0.30118	30
			6	89.9942	100.443	51.1715	5.13979	43.2059	42.9016	96.5111	69.9359	14.3525	111.62	73.0024	90.4894	18.8727	4.50342	0.34656	30
		0.05	1	88.8506	93.575	54.3565	5.08641	34.8765	44.9863	96.5842	69.4252	12.4313	111.943	72.6921	89.7512	19.0384	4.51415	0.28229	30
			2	91.7839	96.7669	54.2004	5.24481	2.86235	46.7386	96.6686	77.0258	0.98812	113.66	74.951	92.3511	18.9277	5.18532	0.39336	30
			3	92.8133	97.1581	55.8801	5.4292	2.86301	46.799	96.6721	79.7173	0.99033	115.898	75.8323	93.5169	19.0935	5.55281	0.40933	30
			4	94.4934	96.2893	56.925	5.48127	2.86355	46.8292	96.5706	82.1089	0.98701	116.788	77.1393	93.7063	19.3744	5.62275	0.47946	30
			5	94.2112	100.452	56.4004	5.66555	2.86563	47.7658	96.6709	82.9393	0.99087	118.3	76.0737	95.5143	19.54	5.65018	0.50251	30
			6	94.1813	94.5096	58.9916	5.57528	2.86138	47.6752	96.6656	85.2807	0.9863	118.776	76.0586	95.015	19.4977	5.63989	0.47478	30
		0.07	1	98.5042	95.1171	62.6337	5.95753	34.6615	54.9866	96.3365	88.148	2.59878	124.192	78.721	98.8533	19.6243	5.91974	0.58229	30
			2	100.496	98.2016	59.7999	5.87245	5.68816	56.7993	96.2785	93.4234	0.98865	126.183	81.6414	100.518	20.0358	6.98235	0.65947	30
			3	101.52	94.3862	62.337	5.88374	2.86943	57.887	96.7636	97.3611	0.9948	126.574	81.8573	101.644	20.1108	7.14148	0.68378	30
			4	104.26	98.3048	61.3492	6.03092	2.86674	58.8537	96.5693	103.07	1.84138	128.311	83.2107	103.28	20.0987	7.2102	0.65915	30
			5	106.934	99.5178	64.6209	6.43094	2.8695	58.9142	96.7532	106.698	0.98997	132.5	85.1921	105.626	20.0754	7.28943	0.70009	30
			6	108.407	98.7321	68.2425	6.73772	2.87174	59.881	97.3397	110.049	0.99308	132.462	85.7799	106.608	19.9683	7.41193	0.73571	30
		RA	Recovery	92.1853	95.9286	62.5146	5.99694	38.517	58.884	97.063	63.103	17.0492	118.273	73.9499	92.9691	19.0821	3.47004	0.37102	2.0024
	HOWI	RA	Baseline	100.038	78.88	71.089	5.6075	36.6688	40.1825	99.0006	60.6334	12.6974	126.357	78.6185	100.659	17.5576	3.02617	0.01934	-2.00506
		0.03	1	101.436	80.8319	67.0896	5.42298	38.5445	39.2459	98.2517	66.4188	14.33	126.038	80.5682	102.004	17.8558	3.2397	0.02408	30
			2	100.853	80.8326	67.7411	5.47569	40.8627	40.1523	99.221	69.0049	13.4194	126.22	79.8585	101.324	18.3925	4.23211	0.02235	30
			3	102.468	80.312	66.0892	5.30775	41.5617	41.0284	98.8916	73.8269	15.7309	127.952	81.8303	103.271	18.7521	4.36979	0.02563	30
			4	100.7	80.1497	66.5704	5.33559	41.976	41.9348	100.055	72.5246	17.5182	125.707	80.0026	101.202	18.9063	4.34388	0.02555	30
			5	104.071	79.5743	65.9979	5.25174	43.0137	43.0225	98.9903	78.3487	11.2975	128.922	82.8887	104.199	18.96	4.35026	0.01711	30
			6	104.849	83.6587	64.6834	5.41133	44.0155	43.8684	98.6107	79.0124	14.5693	129.95	83.8642	105.765	18.5466	4.62218	0.02687	30
		0.05	1	103.926	83.5118	65.5724	5.47606	32.8342	45.8624	98.7421	82.8073	17.304	130	82.6121	104.51	18.8159	4.72917	0.02618	30
			2	107.516	89.3252	65.1737	5.82166	2.85971	46.799	98.5093	86.9989	0.98078	132.474	84.992	107.449	18.9549	5.48636	0.03896	30
			3	107.151	86.8935	65.653	5.70483	2.85867	46.8292	98.7059	90.3334	0.9842	131.964	85.1433	107.734	19.4011	5.62725	0.03915	30
			4	107.39	90.2172	65.0766	5.87102	2.85769	47.7356	99.0679	91.8108	0.98156	131.682	85.2836	107.787	19.4676	5.70047	0.04518	30
			5	106.231	87.1818	66.6829	5.81353	2.85885	47.645	99.2269	91.7092	0.98408	131.012	84.0896	106.755	19.6261	5.65675	0.04882	30
			6	105.685	88.4639	66.9506	5.92271	2.86433	46.8292	98.9324	90.6792	0.98244	130.672	83.6382	106.282	19.6648	5.66378	0.04698	30
		0.07	1	108.017	89.7688	66.89	6.00463	2.86257	55.9231	97.805	96.9287	0.98712	133.533	85.5135	108.437	19.8572	6.40439	0.06246	30
			2	113.014	90.9713	63.5446	5.78073	2.86252	56.9504	98.9329	103.126	0.98677	136.934	89.6041	113.046	20.2073	7.08588	0.06372	30
			3	113.134	92.5177	64.6403	5.98037	2.8613	57.9172	99.6055	111.724	0.98517	136.659	90.066	113.25	20.2482	7.23063	0.06706	30
			4	112.395	94.6642	66.8346	6.32684	2.86241	59.7601	99.4393	112.599	0.98523	136.6	88.9941	112.785	20.1907	7.31585	0.07247	30
			5	113.923	98.5214	67.9022	6.68983	2.86178	59.7903	99.0319	117.168	0.98615	136.988	89.8325	112.852	20.1814	7.35068	0.07068	30
			6	112.724	96.2217	69.1054	6.64944	2.86248	59.9112	98.5206	121.192	0.9874	137.693	88.2984	113.458	20.1233	7.36739	0.06524	30
		RA	Recovery	103.854	90.6976	78.837	7.15033	38.8477	59.881	98.7986	66.3883	16.0882	133.531	79.8268	104.508	18.9425	3.65948	0.0353	2
	POST 1	RA	Baseline	95.2006	87.1634	55.2881	4.81909	36.9914	40.1221	98.4248	61.3849	16.7536	118.395	76.8475	95.8784	17.908	2.70901	0.0599	-2.00266
		0.03	1	93.3571	85.6774	53.3231	4.56858	26.9071	40.0616	98.3447	65.0007	9.8692	112.048	76.3489	92.514	17.6958	2.87568	0.0626	30
			2	96.9455	84.0835	57.6737	4.84941	2.89699	42.0557	99.0627	69.3651	0.97834	116.545	77.5324	96.4286	18.2038	4.10373	0.06431	30
			3	95.7081	84.889	58.2982	4.94888	2.85827	42.0557	99.0753	76.8238	0.97877	116.903	77.6293	96.4015	18.6253	4.38193	0.07586	30
			4	95.9137	85.8763	55.9426	4.80414	2.857	42.0859	99.3982	77.4302	0.97824	117.192	78.2677	96.3438	18.8034	4.41476	0.07009	30
			5	98.3702	88.2275	56.8477	5.01553	2.85777	42.8412	98.9946	77.3509	0.98127	120.839	80.3501	98.7547	18.9431	4.45621	0.09297	30
			6	97.1655	91.5086	54.93	5.02657	2.8566	42.9318	98.9734	71.9283	0.97932	118.104	79.0272	96.4197	19.1493	4.47211	0.09681	30
		0.05	1	95.2373	89.4144	51.9943	4.64904	2.8579	45.8926	98.8673	77.2549	0.98176	117.084	78.5485	95.8945	19.3162	4.71341	0.09933	30
			2	99.0741	93.6933	53.4218	5.00526	2.85694	45.9228	98.9327	87.6035	0.97973	120.158	81.6352	98.795	19.3221	5.50472	0.11933	30
			3	98.7622	92.373	54.8704	5.06854	2.85563	46.7688	99.1647	89.3086	0.98275	121.736	79.5927	99.2885	19.515	5.64405	0.12547	30
			4	101.137	90.6688	56.5681	5.12896	2.86091	46.8292	99.0214	92.0914	0.98279	124.391	81.417	101.831	19.6032	5.70367	0.13507	30
			5	99.5989	89.3741	57.3486	5.12548	2.85724	47.645	99.0021	91.6034	0.9816	124.61	80.9732	100.523	19.6256	5.73106	0.13692	30
			6	100.59	92.2957	56.6282	5.22654	2.85888	47.7356	97.791	91.4918	0.98059	124.455	82.3535	100.982	19.675	5.73381	0.13151	30
		0.07	1	100.312	92.1037	54.7575	5.04336	2.85888	56.9504	98.7688	94.7061	0.98326	123.077	81.6998	100.652	19.8892	6.39264	0.14364	30
			2	105.031	96.9048	56.3039	5.45612	2.86262	57.8567	100.871	99.6812	0.98644	130.085	85.4187	106.58	20.1749	7.23478	0.16083	30
			3	108.381	93.7982	57.8212	5.42352	2.86431	58.8537	99.8916	104.617	1.00491	132.086	85.5664	108.178	20.1575	7.33981	0.14214	30
			4	107.4	95.6477	62.3916	5.96762	2.86256	59.8508	99.4468	105.486	0.98591	131.497	83.5021	107.644	20.114	7.39744	0.15533	30
			5	112.021	98.6892	60.7261	5.99301	2.86248	60.878	99.3288	110.499	0.98262	134.407	89.0781	109.483	20.1267	7.42404	0.16263	30
			6	112.616	100.003	61.7052	6.17068	2.86252	60.8176	99.0037	111.564	0.98334	140.263	89.6524	114.686	20.1134	7.47768	0.18247	30
		RA	Recovery	97.6289	91.3425	62.4836	5.70741	37.4284	59.881	99.0233	63.6838	19.3055	123.849	77.9406	98.3174	19.1733	3.24889	0.08758	2.00266
	POST 2	RA	Baseline	95.152	87.6462	50.4247	4.41954	39.476	40.2429	97.9371	68.2793	18.7103	114.132	78.9667	95.736	17.7599	2.58925	0.04629	-2
		0.03	1	92.5713	90.2697	50.4197	4.55137	27.1939	40.1523	97.8335	66.5364	16.7855	113.207	76.7538	93.4348	17.8953	2.89775	0.05602	30
			2	96.5007	93.5847	50.3012	4.70742	2.856	42.0557	98.6306	72.8969	0.97797	117.669	79.9925	96.9855	18.3331	4.09516	0.0617	30
			3	96.9512	90.6012	55.2332	5.00419	2.85747	43.959	98.5769	76.6965	0.97621	117.721	79.2603	96.473	18.7246	4.43183	0.06631	30
			4	99.0046	91.9268	53.5163	4.91958	2.857	43.8382	98.6715	74.3011	0.97674	122.569	81.4215	99.8239	18.7701	4.59103	0.07993	30
			5	98.6873	89.6446	51.6194	4.6274	2.85837	42.0254	98.4473	72.8595	0.97567	122.082	79.7911	99.3964	19.1664	4.50018	0.07412	30
			6	94.0824	87.1814	52.7898	4.60229	41.1031	42.0859	98.7001	72.9878	19.4246	116.699	77.3519	94.6514	19.4079	4.40263	0.07783	30
		0.05	1	98.1839	91.4043	52.3702	4.78686	28.7304	45.8926	98.6302	78.9945	15.3715	121.385	80.8198	98.749	19.3856	4.72671	0.09109	30
			2	98.4364	96.6544	52.8346	5.1067	2.85656	46.7084	98.6254	83.7181	0.98103	122.095	81.089	99.2429	19.532	5.56376	0.11275	30
			3	98.9131	96.4038	52.9017	5.09993	2.85906	47.6147	98.7219	86.232	0.97875	122.905	80.8864	99.5249	19.7226	5.64328	0.10938	30
			4	101.021	98.1536	52.8923	5.19157	2.85988	47.7658	98.6275	88.0103	0.97774	125.469	81.8939	101.768	19.7156	5.70412	0.12041	30
			5	101.054	93.1705	57.1275	5.3226	2.86095	47.796	98.6219	86.3917	0.97947	127.219	82.1316	102.093	19.7297	5.74957	0.11452	30
			6	102.282	98.4174	55.157	5.42841	2.85964	49.1254	98.6265	88.0967	0.98096	126.965	82.8538	102.939	19.7396	5.76553	0.1125	30
		0.07	1	102.511	98.3963	54.65	5.37735	2.85991	56.8899	98.6279	92.8309	0.98246	125.22	82.4026	101.696	19.8287	6.47336	0.14445	30
			2	106.501	99.1042	56.1907	5.56874	2.86471	57.9474	98.8016	97.1852	0.9834	130.441	86.2318	106.487	20.1937	7.23627	0.15758	30
			3	108.489	98.21	58.6228	5.75735	2.86164	58.884	98.3174	103.798	0.98492	134.554	87.2022	110.285	20.2432	7.3467	0.1633	30
			4	112.934	100.908	59.8716	6.0415	2.86009	59.8205	98.5198	108.193	0.98098	140.065	90.5349	114.271	20.2049	7.35619	0.17531	30
			5	112.974	104.602	59.3129	6.20425	2.86412	59.9112	98.4877	112.082	0.98484	141.145	90.0786	113.841	20.2309	7.47002	0.20495	30
			6	110.98	100.9	61.0775	6.16272	2.86592	60.8176	98.5366	115.624	2.24364	139.708	88.3971	112.482	20.3274	7.48609	0.19129	30
		RA	Recovery	99.9254	99.5716	59.3743	5.91199	39.6048	59.8508	98.9083	68.0726	18.7226	126.838	80.1148	100.344	19.1914	3.45302	0.07528	2.00266
4	PRE-DRY	RA	Baseline	78.7905	73.3927	68.8988	5.05667	44.5868	43.959	98.0179	59.3587	11.5312	102.338	60.3929	79.2765	17.894	2.90299	0.00215	-2.0016
		0.03	1	82.2982	69.085	81.2723	5.6147	46.6443	46.7386	97.6095	65.9566	13.6719	109.939	61.3839	82.6998	17.7471	2.86157	0.02983	30
			2	86.7185	67.7935	82.5022	5.59311	48.8428	47.7658	97.7608	70.9388	13.3897	113.346	65.0363	87.0247	17.6776	3.74244	0.03973	30
			3	85.2369	69.2207	82.5318	5.71291	49.1158	47.7054	97.9723	72.8909	14.8318	112.011	63.5631	86.0005	17.9463	4.54739	0.05951	30
			4	86.6749	69.1901	82.8342	5.73131	49.0875	47.7054	98.5925	72.6365	13.6691	113.296	64.6481	87.0682	18.3523	4.7421	0.05466	30
			5	85.163	69.2385	84.1927	5.82937	49.623	49.1254	98.5929	72.5545	14.5761	112.23	62.975	85.4723	18.6478	4.7598	0.06774	30
			6	86.2773	70.2446	83.1787	5.84285	49.0024	47.6752	98.5907	71.7656	16.1107	113.61	64.1234	86.8045	18.7921	4.80217	0.08938	30
		0.05	1	85.2844	72.4251	80.739	5.84753	37.9001	51.1798	98.5941	67.9429	14.632	112.01	63.5555	85.5071	18.9607	4.71423	0.08358	30
			2	87.768	72.5922	82.8853	6.01683	2.88121	52.0862	98.5834	77.3064	0.98106	115.043	65.5493	88.1462	19.097	5.48264	0.12512	30
			3	84.7441	72.6932	81.0836	5.89422	2.8829	52.9019	98.5828	76.1048	0.98414	111.293	63.4696	85.115	19.3657	5.97843	0.14546	30
			4	86.8281	76.8726	79.3612	6.1007	2.87691	53.0228	98.5828	76.0204	0.98584	114.71	65.7784	87.7149	19.5852	6.04053	0.17826	30
			5	86.6055	73.0682	84.1694	6.15011	2.87945	53.9594	98.7322	80.1244	0.98539	114.113	64.2261	86.9883	19.6462	6.04636	0.16099	30
			6	87.669	72.6079	85.8663	6.23457	5.72253	53.053	98.7663	84.7822	1.11353	115.957	65.0322	88.1595	19.6807	6.02015	0.17367	30
		0.07	1	85.3646	73.1696	85.0148	6.2205	40.9455	56.8295	99.2318	83.4928	7.48511	113.334	63.0693	85.8101	19.7036	5.88011	0.13936	30
			2	86.9896	75.0085	85.6636	6.4255	2.88538	58.8235	99.0797	85.9862	0.98461	117.534	64.3023	87.5883	19.7982	6.68207	0.26157	30
			3	91.6656	76.2484	84.5909	6.44992	2.88685	59.8508	99.4711	89.382	0.98594	118.546	68.6614	91.7084	20.0242	6.949	0.233	30
			4	93.6936	74.9151	91.1246	6.82661	2.88775	60.8478	99.5628	95.7488	0.98664	122.881	68.9134	94.2302	20.1376	7.29701	0.28792	30
			5	95.4451	75.3994	94.0224	7.08923	2.88598	60.8478	99.3464	98.8431	0.9858	124.479	70.0663	95.8941	20.194	7.37413	0.32881	30
			6	93.8256	76.2364	94.8826	7.23351	4.88584	61.8146	98.8025	99.2664	1.06771	124.117	68.4602	94.5356	20.2231	7.41577	0.31328	30
		RA	Recovery	85.2433	74.7334	85.9982	6.42694	42.884	60.878	99.2407	55.2756	15.6616	114.599	63.2124	85.7856	19.3549	3.75534	0.12571	2.00133
	HOWI	RA	Baseline	99.4711	56.7513	80.7232	4.58115	43.7085	43.959	98.7145	67.5991	9.58488	126.55	75.4824	99.6081	17.4663	3.49258	0.01295	-2.00133
		0.03	1	97.1263	60.6134	82.5587	5.00417	44.3496	44.8352	98.7543	69.5543	11.3672	122.869	73.1923	97.7618	17.626	3.51378	0.05721	30
			2	98.3553	61.081	83.0645	5.07366	46.4599	44.8956	98.7809	77.2755	9.60591	124.568	74.0998	98.7548	17.8665	4.28324	0.01959	30
			3	98.9192	62.0751	80.5875	5.00248	47.4121	46.6782	98.733	82.1913	10.5614	124.634	75.1596	99.3112	18.0627	4.76785	0.03272	30
			4	95.639	59.9036	81.2118	4.86488	48.6518	47.7054	99.1988	86.8744	9.49585	120.995	72.0542	96.126	18.1791	4.85576	0.0176	30
			5	100.841	61.0557	78.6389	4.80135	49.1766	47.7356	99.4796	92.3207	10.2682	126.548	76.5793	100.865	18.1062	4.96714	0.01708	30
			6	100.786	60.8722	80.1641	4.87976	49.1956	47.6752	99.5605	94.9559	10.1819	127.903	76.3464	101.34	18.0643	5.00099	0.0426	30
		0.05	1	95.294	61.9488	81.1936	5.02985	50.869	51.1194	99.3598	93.3542	10.09	120.621	71.41	95.6226	18.1677	5.18398	0.07787	30
			2	103.267	61.5882	79.9307	4.92279	53.8376	52.9926	100.231	103.31	11.2191	130.828	78.5477	103.69	18.5761	5.5646	0.05906	30
			3	100.257	63.097	77.8042	4.90921	54.2396	53.204	99.5607	103.013	13.4801	125.608	76.1737	100.519	18.8101	6.07169	0.1248	30
			4	102.944	61.9997	77.1576	4.78375	55.3995	53.9896	99.7081	105.142	11.8041	129.52	78.4847	103.398	19.1126	6.17611	0.08835	30
			5	105.059	61.58	77.8154	4.79188	55.5385	54.9564	99.7213	106.835	13.6888	132.515	79.5091	105.348	19.3174	5.89099	0.11181	30
			6	104.904	61.4095	78.6884	4.83222	55.7357	54.0198	99.6078	108.746	14.4059	132.927	79.4569	105.484	19.4106	6.03007	0.13082	30
		0.07	1	102.462	63.7127	81.1806	5.17224	40.788	58.7933	99.5568	110.163	12.1744	129.911	76.9901	102.716	19.5219	6.46914	0.18283	30
			2	107.324	65.1646	78.5697	5.11996	2.88458	59.8206	99.7968	109.02	0.97899	135.357	81.7399	108.074	19.8803	7.06939	0.25625	30
			3	108.013	67.5551	74.9742	5.06489	2.88955	60.8478	99.5519	109.632	0.97758	134.26	82.5416	108.09	20.1944	7.14756	0.27613	30
			4	108.844	68.3488	73.2551	5.0069	2.88976	61.8146	100.03	113.111	0.97842	136.119	83.7359	109.526	20.1723	7.4268	0.32809	30
			5	111.414	67.9961	74.1432	5.04145	2.88897	62.8116	100.402	119.956	0.97608	139.411	84.8808	111.913	20.1972	7.50187	0.272	30
			6	110.746	67.4251	75.9222	5.11906	2.89203	62.8418	99.8018	123.938	0.9786	138.67	84.0705	111.208	20.1655	7.54372	0.30455	30
		RA	Recovery	98.2505	64.5187	80.7181	5.20783	44.4212	62.7814	99.4873	75.1246	14.2944	121.608	74.2043	97.5046	19.2004	4.15537	0.11562	2.00133
	POST 1	RA	Baseline	90.3756	59.3935	70.5234	4.18863	42.3619	44.8956	98.0932	72.7959	12.6903	111.98	69.8428	90.3877	17.5054	2.78965	0.0072	-1.99867
		0.03	1	90.8331	60.9007	72.7492	4.43048	44.79	44.8956	98.6736	79.3705	14.4476	113.465	69.4706	91.7145	17.8739	2.63811	-0.00314	30
			2	93.7027	62.6489	71.4931	4.47897	47.6883	46.8292	98.8084	90.7073	13.3267	116.941	72.093	93.9085	17.9052	3.40182	0.00954	30
			3	93.7677	62.2654	70.6149	4.39687	47.6054	46.7386	98.5818	90.2844	13.356	116.45	72.9405	93.5185	17.8426	4.31629	0.03703	30
			4	95.5661	60.042	72.0535	4.32623	48.4387	47.7356	98.7339	92.9502	13.8777	118.196	73.4256	94.2352	17.9995	4.60799	0.00457	30
			5	95.7899	61.8007	72.8266	4.50074	49.0516	47.7356	98.9048	95.4775	15.5081	120.325	73.6187	96.0145	18.394	4.58531	0.04649	30
			6	92.0527	61.4119	74.185	4.55584	51.5746	47.7356	99.0228	92.9299	13.9002	115.979	70.6368	92.622	18.4238	4.74489	0.06358	30
		0.05	1	88.0113	61.2821	76.4793	4.68682	40.4073	51.9653	98.9227	96.301	10.2955	110.669	66.5067	87.8959	18.4568	4.89823	0.03794	30
			2	94.2698	62.1195	75.2484	4.67439	53.2065	52.056	99.5584	102.807	15.9482	115.525	72.5858	92.1579	18.635	5.67732	0.11044	30
			3	97.8118	62.9607	75.9279	4.78047	53.7253	52.1164	99.5577	106.568	16.7324	123.35	74.8506	98.3455	19.1727	5.9286	0.10786	30
			4	97.0557	62.8182	76.7535	4.82151	54.0052	52.9623	99.4755	106.133	15.4957	122.697	73.745	97.4173	19.453	5.901	0.12287	30
			5	98.7435	63.1937	74.2649	4.69307	54.6768	53.053	99.56	106.934	16.7469	120.81	76.3623	96.3774	19.5032	6.09931	0.11553	30
			6	96.8844	65.4831	75.1496	4.92102	54.8965	53.9896	99.7052	106.918	16.2447	119.698	74.1875	95.3746	19.5995	5.98919	0.14507	30
		0.07	1	95.273	65.6798	76.6891	5.03693	41.6388	58.884	99.4286	109.453	13.1242	114.373	72.1827	90.9716	19.6579	6.27732	0.17674	30
			2	103.441	67.657	76.5385	5.17837	2.88598	60.7571	99.5525	118.224	0.9857	128.168	78.7421	101.901	19.8724	7.0147	0.22842	30
			3	104.197	68.5561	77.0906	5.28503	2.8852	61.875	99.559	117.242	0.97952	129.581	79.4522	102.299	20.0826	7.13786	0.23434	30
			4	106.213	65.6032	77.8762	5.10893	2.88884	61.875	100.231	119.507	0.9812	135.783	80.5549	106.915	20.147	7.26876	0.29905	30
			5	102.165	67.9473	80.7875	5.48929	2.88553	61.875	100.039	117.578	0.97917	125.071	76.5545	97.7303	20.2445	7.30134	0.27777	30
			6	103.308	68.0876	81.7743	5.56781	2.88659	63.6877	100.011	119.561	0.98114	129.556	78.3023	101.807	20.1794	7.38303	0.3021	30
		RA	Recovery	94.2933	61.4574	80.8535	4.96905	43.6757	62.9022	99.1413	73.8517	13.6576	118.357	71.058	94.1618	19.2986	4.03185	0.0893	1.99867
	POST 2	RA	Baseline	90.3701	59.2989	74.4977	4.41764	43.0823	44.8956	99.4368	73.9737	10.898	114.359	69.3601	90.6643	17.5279	2.98804	-0.01	-2.00133
		0.03	1	94.278	61.9424	70.9427	4.39436	44.351	45.7718	99.5595	77.4429	10.6943	117.834	73.1879	94.3509	17.517	3.16771	0.00019	30
			2	91.2662	62.2183	71.9578	4.47709	47.0872	46.6782	99.5639	82.5216	9.81816	114.427	70.2828	91.9042	17.6521	3.89885	-0.00492	30
			3	90.6917	61.2383	73.9305	4.52738	47.3012	45.8624	99.5674	85.4277	9.65694	115	69.3021	91.3367	17.8335	4.53195	0.02263	30
			4	90.9988	61.1564	73.8376	4.51564	47.9397	46.8897	99.565	85.6605	10.4534	113.683	69.9734	90.9562	18.0876	4.83452	0.00648	30
			5	96.0618	60.9416	73.6556	4.48869	48.4326	46.8594	99.5636	93.6942	11.2328	121.272	74.0392	96.4567	18.3842	4.76113	0.01417	30
			6	95.4994	61.9552	73.4469	4.55041	48.8645	47.6752	99.6181	94.0169	11.7775	120.283	73.2799	95.65	18.5112	4.75676	0.03066	30
		0.05	1	96.5232	63.7167	75.562	4.81456	36.1422	51.1194	99.8097	97.1599	10.5056	122.064	73.8178	96.9006	18.5821	4.9386	0.04689	30
			2	93.9933	63.495	76.5464	4.86032	29.0119	52.9926	99.818	103.231	5.99579	115.345	71.3602	90.4654	18.8075	5.60955	0.10981	30
			3	99.6195	64.9469	76.8712	4.99255	54.5457	53.053	99.8962	106.854	14.2248	125.755	76.3143	99.6102	19.2513	5.58792	0.1097	30
			4	97.593	64.4888	76.8323	4.95482	54.4632	53.053	99.9065	107.32	14.9171	124.579	74.1362	98.1511	19.4367	5.93446	0.10881	30
			5	98.4508	65.3337	76.8712	5.02228	54.497	53.053	100.446	106.396	14.9487	125.041	75.1957	98.9901	19.5731	6.00899	0.13487	30
			6	94.3971	63.0938	77.795	4.90838	54.9947	54.05	100.101	103.645	14.7449	119.916	71.7412	94.8598	19.6684	5.96655	0.12004	30
		0.07	1	99.6094	67.2703	76.9774	5.17829	36.1143	58.8538	100.491	105.61	10.8676	124.938	75.6145	99.5108	19.692	6.22418	0.14261	30
			2	99.0518	70.2442	77.7486	5.46138	2.87976	60.878	100.54	103.688	0.97694	122.295	75.4428	96.9021	19.8973	6.91067	0.27788	30
			3	102.418	66.5519	77.5276	5.1596	2.88098	60.8478	100.538	110.11	0.97784	123.881	78.2232	96.4592	20.1458	7.25618	0.27697	30
			4	102.594	66.6115	79.6393	5.3049	2.88195	61.875	100.485	113.345	0.97751	127.837	77.7803	100.226	20.272	7.39637	0.27444	30
			5	105.71	69.7212	79.8692	5.56858	2.88197	62.7814	100.534	119.652	0.97729	134.859	80.243	106.005	20.3106	7.37036	0.31018	30
			6	100.985	70.9515	80.5302	5.71374	2.88179	62.8116	100.535	117.992	0.97794	125.579	75.9159	97.9632	20.2506	7.46734	0.3194	30
		RA	Recovery	93.5792	62.7619	81.0828	5.08891	43.7571	62.7814	100.255	77.3828	13.6308	117.891	70.3102	93.5569	19.397	4.04065	0.08709	2.00133
5	PRE-DRY	RA	Baseline	78.2213	80.1799	71.5306	5.73532	43.812	44.805	97.5396	61.9526	18.8842	99.8671	64.3507	78.4084	17.5933	3.00509	0.23218	-2.00266
		0.03	1	82.8091	84.4108	74.1745	6.26114	45.6126	45.8322	96.8218	64.8805	17.8543	106.637	67.924	83.9053	17.4381	3.11503	0.26599	30
			2	83.0354	74.3724	83.3517	6.19906	48.3034	46.8896	97.5014	67.8092	21.5993	108.876	66.6755	83.0538	17.5938	4.29837	0.25584	30
			3	87.3281	81.7098	86.7998	7.09239	48.6569	47.6752	97.3276	67.4704	19.7784	117.329	70.1046	88.1566	17.8723	4.63028	0.30306	30
			4	86.5154	77.6181	80.5438	6.25166	47.174	45.8322	98.0889	67.1677	20.6517	114.137	70.661	87.3525	18.1608	4.70763	0.31052	30
			5	84.3368	78.0899	78.9536	6.16548	47.1316	47.5845	98.4689	63.9546	19.8316	110.376	69.1112	84.7594	18.4986	4.67918	0.27278	30
			6	85.8537	74.9985	84.9383	6.37025	49.0107	47.8262	98.0786	65.5127	18.7928	113.584	68.9388	86.267	18.6084	4.58022	0.25373	30
		0.05	1	86.6213	82.9509	83.3146	6.91102	47.4655	50.1526	97.6562	69.1911	17.5216	114.885	70.6753	87.0554	18.2566	4.83141	0.29882	30
			2	84.926	79.3002	80.1508	6.35597	2.85454	51.1496	98.5725	73.8411	0.99589	110.955	69.0286	85.3211	18.4264	5.74671	0.38564	30
			3	81.9446	78.4784	81.5369	6.39888	2.85489	51.1798	98.3079	71.7426	0.99419	108.743	66.2136	82.6757	18.9923	5.97372	0.39562	30
			4	86.087	76.8968	87.1177	6.69907	2.85346	51.1496	98.3453	74.3879	0.99683	114.594	68.7996	86.3201	19.2373	5.98514	0.43511	30
			5	89.5679	77.5845	86.9367	6.74494	2.85571	50.213	98.1621	75.821	0.99743	120.218	72.373	90.4927	19.3999	5.9857	0.47537	30
			6	88.156	79.4435	85.2108	6.76944	2.85437	50.213	98.636	74.4287	0.99597	117.992	71.2285	88.7883	19.4989	5.97731	0.5059	30
		0.07	1	85.0679	78.893	82.6218	6.51828	2.85723	55.9534	98.6423	74.9798	0.99628	111.92	68.6026	85.3559	19.6184	6.37745	0.52055	30
			2	88.6892	79.5442	85.7529	6.82115	2.86024	56.9202	98.5443	78.3682	2.70027	117.65	71.852	89.8414	19.8473	7.09319	0.72548	30
			3	88.6764	77.868	83.2872	6.48541	2.86099	57.9474	98.6361	82.3997	0.99364	116.157	71.8687	89.1957	19.9857	7.24773	0.6732	30
			4	89.9943	79.5318	86.1411	6.85096	2.86293	57.9474	98.5463	82.4125	0.99895	119.511	73.1344	90.7543	19.9964	7.30174	0.74461	30
			5	91.5661	86.7599	87.9247	7.62834	2.86104	58.9142	98.6433	85.6684	0.99977	121.435	74.0984	90.6079	20.0475	7.29649	0.83108	30
			6	91.5829	83.9583	87.8138	7.37269	2.85962	58.9142	99.3274	88.8663	1.00011	121.059	72.9176	91.3058	19.967	7.3653	0.84776	30
		RA	Recovery	87.8731	87.3125	87.1478	7.60909	32.7222	57.9172	98.6574	47.8917	29.4311	117.121	70.3422	88.6506	19.5279	2.87626	0.59819	2
	HOWI	RA	Baseline	103.866	62.1788	99.8505	6.20859	44.1361	47.7356	99.2398	71.1799	17.8202	128.963	81.5427	104.228	17.6062	3.04945	0.2026	-2
		0.03	1	103.741	76.1049	87.6434	6.67009	46.5221	45.8624	98.7356	76.0879	18.9096	126.653	83.4465	104.235	16.5468	3.8147	0.30799	30
			2	100.825	74.1146	86.3916	6.40289	47.4424	46.8292	98.6035	75.4917	17.5657	123.009	80.5967	101.391	17.4447	4.79425	0.24541	30
			3	101.653	71.9787	88.5705	6.37519	49.081	47.7356	99.6868	79.5951	15.5321	124.74	81.3633	101.993	17.762	4.95168	0.26563	30
			4	103.771	66.3316	97.8413	6.48997	47.9437	46.8594	99.7141	78.5458	16.9156	127.719	81.5802	103.151	17.6972	5.13455	0.271	30
			5	105.266	69.7376	87.6749	6.11424	48.2562	47.796	99.6193	80.2706	19.1819	129.945	84.9959	106.002	18.1685	4.9866	0.27178	30
			6	101.416	64.4526	92.393	5.95497	49.2211	47.796	99.6439	77.5384	16.0583	122.982	80.1987	99.3342	18.1626	5.03841	0.28738	30
		0.05	1	106.656	69.0644	94.8989	6.55414	49.7639	50.062	99.7718	81.4651	17.2113	131.334	84.693	107.311	18.2933	5.32563	0.36879	30
			2	102.04	74.4106	89.6056	6.66761	50.1471	49.1858	99.7028	83.5781	28.2348	125.992	81.9519	102.786	19.1298	5.94698	0.60561	30
			3	105.864	71.1907	91.5277	6.51592	49.8876	50.1224	99.6664	84.0669	28.598	130.977	84.3379	105.897	19.5546	5.89075	0.54759	30
			4	104.625	73.1136	94.9633	6.94311	49.9571	50.1526	99.64	82.4195	23.475	129.562	82.6547	105.404	19.6841	5.8741	0.50094	30
			5	105.338	77.317	92.1097	7.12164	51.9948	51.1194	100.133	85.1599	18.5703	130.524	84.07	105.732	19.3604	6.0499	0.4388	30
			6	102.539	77.3574	89.7904	6.94596	52.3083	51.1496	100.129	83.4983	18.8676	127.593	82.0554	103.053	19.1761	6.12063	0.47044	30
		0.07	1	106.793	77.3498	88.4044	6.83806	36.8253	55.8929	100.182	89.6528	14.6765	130.818	85.7509	107.092	19.461	6.64584	0.64334	30
			2	106.516	77.4648	89.5264	6.93515	2.86239	56.9806	100.07	92.8893	1.00046	131.68	84.995	107.046	19.9317	7.19981	0.74511	30
			3	106.713	76.8453	90.4957	6.95417	2.8612	57.9474	100.265	97.0726	1.00286	131.088	85.2235	107.308	19.9915	7.25291	0.75845	30
			4	105.278	82.741	91.3393	7.55751	2.86309	57.9172	100.372	98.8167	1.00065	129.562	83.7064	105.915	19.9933	7.32287	0.89651	30
			5	108.534	80.556	88.5808	7.13571	2.86088	57.9474	100.241	104.236	1.00588	132.782	86.7674	109.075	20.097	7.30998	1.03505	30
			6	104.191	84.037	89.9412	7.55839	2.92137	57.887	100.063	104.594	1.00163	129.926	82.9949	104.795	20.1983	7.25802	1.13348	30
		RA	Recovery	101.81	87.581	97.9882	8.5819	29.179	57.8265	100.044	52.3155	36.8155	130.631	79.3413	102.601	19.7615	2.7972	0.92698	2
	POST 1	RA	Baseline	96.7243	71.7745	74.2684	5.33057	40.6682	42.962	98.4479	71.891	26.6338	118.265	79.3395	96.6004	17.4099	2.50118	0.26199	-2
		0.03	1	95.2843	73.8318	69.6665	5.14361	44.4603	44.8352	99.1816	75.0418	26.3601	116.843	76.7891	95.8391	17.9872	2.74872	0.27855	30
			2	95.7061	68.1404	75.5959	5.15114	45.9487	45.8322	99.6224	77.0583	25.1978	117.592	77.7729	96.0775	17.7934	4.17925	0.29511	30
			3	96.4131	74.0111	72.2922	5.35043	46.4477	46.7688	98.8996	74.8841	20.5923	116.954	78.7358	95.5396	17.9423	4.56449	0.23058	30
			4	99.37	75.3128	71.7833	5.4062	45.8718	45.7718	99.5222	78.991	22.6505	120.998	81.6801	99.6681	18.0665	4.60956	0.30605	30
			5	95.7643	76.4696	70.1639	5.3654	45.0953	44.9258	99.6187	75.0018	26.9216	118.149	79.0756	96.5852	18.4196	4.60255	0.32574	30
			6	97.3254	70.4221	73.2462	5.15814	47.0277	45.9228	99.6215	77.0095	21.6355	118.586	79.4222	97.3873	18.6221	4.52342	0.23464	30
		0.05	1	98.6031	74.1708	75.6583	5.61163	36.0692	47.7658	99.6193	81.8477	16.5099	120.835	80.4792	99.093	18.4784	4.90537	0.35971	30
			2	98.2026	75.1002	77.2254	5.79964	2.8518	47.7356	99.6119	83.8297	0.99175	121.348	79.7079	98.7937	18.9548	5.75031	0.42186	30
			3	101.376	71.4679	75.5566	5.39987	2.85429	49.1858	99.6635	82.1444	0.99279	124.199	82.9467	101.733	19.1896	5.86616	0.39749	30
			4	106.632	76.7973	72.798	5.59069	2.85273	49.1556	99.6131	88.1875	0.99521	129.742	87.4438	107.004	19.2795	5.92127	0.50421	30
			5	98.1664	83.2091	75.4919	6.28162	2.85359	49.0347	99.7958	82.4642	0.99767	122.298	79.776	98.8968	19.4808	5.88767	0.48725	30
			6	97.3185	78.693	77.5405	6.1019	2.85302	49.1556	100.16	82.7618	0.99589	120.058	79.1863	97.6873	19.4908	5.84828	0.51577	30
		0.07	1	107.297	81.8045	76.5393	6.26126	2.8608	55.9231	100.599	89.965	0.99685	131.239	87.4309	107.717	19.5956	6.46579	0.59389	30
			2	102.502	90.329	79.0728	7.14257	2.86006	56.8597	100.112	98.7047	0.99612	127.36	82.6002	103.243	19.9244	7.14703	0.90498	30
			3	102.401	82.8412	81.7901	6.77559	2.86231	55.9534	99.8291	95.7792	0.99815	128.342	82.6957	103.425	20.114	7.15693	0.95272	30
			4	107.456	79.9167	88.4569	7.06918	2.85921	56.7993	100.596	101.709	0.99993	134.099	85.2874	108.129	20.1803	7.14391	1.05821	30
			5	99.4338	80.9004	89.5986	7.24857	2.85988	56.9202	100.168	96.1478	1.00108	125.546	78.5641	99.9748	20.1595	7.17583	0.96482	30
			6	104.433	73.5258	90.3315	6.64169	2.85774	56.9202	100.449	100.346	0.99956	130.27	83.1923	104.832	20.1107	7.20801	0.90841	30
		RA	Recovery	97.4057	87.3262	84.6631	7.39331	30.3542	57.7661	99.9497	54.8914	37.9465	123.088	77.8358	98.1344	19.6584	2.80144	0.69982	2.01546
	POST 2	RA	Baseline
		0.03	1
			2
			3
			4
			5
			6
		0.05	1
			2
			3
			4
			5
			6
		0.07	1
			2
			3
			4
			5
			6
		RA	Recovery
7	PRE-DRY	RA	Baseline	92.7034	63.6687	83.7112	5.32978	47.3158	46.7688	97.0095	62.0778	16.1691	125.894	74.1204	93.2989	16.944	4.54069	0.22345	-2.0024
		0.03	1	95.0494	74.2744	85.8792	6.37863	46.8087	47.6147	97.512	57.5221	14.8981	133.245	77.1705	95.873	16.7614	5.00846	0.28073	30
			2	91.8469	71.364	86.1474	6.14783	49.0832	49.1254	97.2023	59.1683	13.5939	129.435	74.1348	92.354	16.8255	6.57866	0.2691	30
			3	94.5267	63.9414	81.9476	5.23985	49.5208	47.7054	97.6554	63.4241	15.1232	127.032	75.9141	95.3334	17.185	6.92592	0.26594	30
			4	93.8865	61.9511	79.7344	4.93964	49.391	47.7356	97.4549	64.47	15.6464	124.045	75.1996	94.1867	17.5626	6.8571	0.24183	30
			5	94.532	61.6285	83.0944	5.12098	49.3944	47.7054	97.233	64.9316	14.4957	127.371	75.2054	94.8582	17.7155	6.79648	0.23954	30
			6	95.9985	60.1954	85.967	5.17482	50.0266	49.1858	97.5323	66.2151	15.7898	132.825	75.9175	96.7751	17.785	6.77772	0.26016	30
		0.05	1	96.7207	68.2982	84.9124	5.79936	50.456	51.1194	98.333	64.4005	13.408	134.987	77.9785	97.4562	17.7502	6.75775	0.27961	30
			2	98.1368	65.0327	84.7102	5.50893	54.2682	53.053	98.6409	68.7079	16.0295	134.125	77.7523	98.6065	17.7339	7.66273	0.31829	30
			3	96.3022	62.5768	81.7535	5.11587	54.1033	52.9926	98.4197	70.9687	17.0668	128.049	77.0016	96.8456	18.0221	8.11624	0.35193	30
			4	96.2231	64.2272	84.7599	5.44389	53.5001	52.056	98.2624	70.4738	17.0589	131.23	76.5076	96.9359	18.4197	8.07263	0.35024	30
			5	99.1461	64.3946	84.1941	5.42165	53.9326	52.9019	98.0192	71.834	18.5678	134.437	79.022	99.6621	18.518	8.14793	0.38428	30
			6	98.6945	70.3353	83.1502	5.84839	54.3846	52.9926	98.6418	73.1088	17.8947	134.436	79.0134	99.2248	18.5368	8.19692	0.40053	30
		0.07	1	96.2531	72.9124	84.3974	6.15361	48.1599	60.2737	98.3411	71.7826	17.2137	134.983	77.6471	97.267	18.4622	8.12981	0.41079	30
			2	100.501	71.3893	83.2075	5.94013	2.87605	57.7963	98.1798	71.866	0.99907	137.559	81.3916	101.078	18.5842	9.06519	0.4867	30
			3	99.1175	70.2848	83.1118	5.8415	2.87455	57.9172	98.4792	67.8034	1.85002	138.893	80.4946	99.7212	18.9681	9.4371	0.51499	30
			4	100.528	71.5856	80.8431	5.7872	3.10345	57.9474	98.6292	68.7702	1.00382	138.28	82.0683	101.229	19.1144	9.68749	0.61552	30
			5	98.3888	74.6108	79.7645	5.95129	41.9892	58.9142	98.5357	69.0938	11.2394	134.121	80.2047	99.0657	19.1659	9.71356	0.60498	30
			6	98.8419	72.3446	81.9856	5.93121	60.4799	58.884	98.4188	71.4018	20.5531	132.857	79.9133	99.4475	19.2034	9.82647	0.66986	30
		RA	Recovery	94.3691	66.4166	87.4309	5.80686	44.7645	58.8235	97.952	52.8096	15.9939	128.681	74.9413	94.9948	18.4866	5.54092	0.30638	2
	HOWI	RA	Baseline	108.99	55.6362	74.3939	4.139	42.8442	45.7114	99.6436	60.8751	14.5307	134.754	87.9992	109.383	16.9546	4.88808	0.05377	-2
		0.03	1	107.489	62.1387	72.4687	4.50311	43.6658	44.805	99.5858	60.6752	16.7502	132.714	86.7667	107.624	16.5635	5.4236	0.07194	30
			2	109.536	62.2795	70.9813	4.42068	45.8156	46.6782	99.8643	66.2518	17.1872	135.645	89.2054	110.223	17.0567	6.68642	0.07269	30
			3	111.4	55.3128	72.2358	3.99556	46.1859	45.8322	99.9231	68.1654	15.7348	137.011	90.4407	111.729	17.5144	6.80435	0.06112	30
			4	112.025	59.3483	70.2113	4.16692	48.2875	47.7356	100.157	70.1855	13.6036	135.39	91.3033	111.602	17.5785	6.84602	0.06467	30
			5	110.459	54.2236	71.8513	3.89603	47.1573	45.8624	100.071	67.995	15.406	135.859	89.2959	110.802	17.4418	6.96698	0.06918	30
			6	112.677	56.1206	71.1859	3.995	47.5537	46.7084	99.685	69.4907	13.4972	138.177	91.4907	112.984	17.6067	7.00894	0.0762	30
		0.05	1	108.365	65.732	72.3392	4.75499	49.8644	52.0862	100.151	68.6318	15.3147	133.993	87.89	109.125	17.6414	7.25487	0.14501	30
			2	114.447	59.0907	71.4311	4.22092	53.5332	52.0862	100.06	75.6822	15.3862	137.737	93.5852	113.604	17.5391	8.13093	0.11993	30
			3	111.913	59.7766	70.9346	4.24023	52.8909	52.0258	100.025	76.307	15.7994	136.199	90.5911	112.23	18.1609	8.19349	0.0512	30
			4	112.787	65.5785	69.3062	4.545	53.1412	52.0862	100.48	77.5022	16.4542	137.979	91.8862	113.501	18.3055	8.27111	0.05908	30
			5	111.507	64.4463	70.0438	4.51406	53.0325	52.056	99.83	77.2604	16.0635	135.204	91.1475	110.684	18.3925	8.32991	0.06501	30
			6	112.287	60.2503	72.1747	4.34854	52.3377	51.9955	99.9805	78.5071	19.4053	137.418	90.7686	112.693	18.6483	8.30057	0.06812	30
		0.07	1	113.326	62.626	70.3545	4.40602	56.209	57.8567	99.8388	80.4013	17.6987	137.686	92.103	113.926	18.711	8.85196	0.07579	30
			2	115.79	64.2619	68.974	4.4324	59.6887	58.884	99.6878	82.1232	18.1828	139.862	94.5026	116.737	18.9784	9.76208	0.05757	30
			3	114.293	70.9072	67.1164	4.75903	60.4782	58.9444	99.6241	80.5363	23.7937	137.904	93.7095	115.01	19.0932	9.9231	0.0363	30
			4	112.599	75.8445	67.1127	5.09013	60.8473	59.881	99.4545	82.4553	21.1321	136.758	92.0859	113.314	19.0777	9.99677	0.04535	30
			5	111.444	77.3655	69.8102	5.40091	60.9316	60.9082	99.0346	83.8526	20.8337	136.476	90.6617	111.829	19.1694	9.98579	0.04681	30
			6	116.377	73.9452	70.4092	5.20642	61.2102	59.881	99.8911	86.8493	20.9767	143.957	94.7215	116.956	19.2089	10.0136	0.04893	30
		RA	Recovery	113.559	65.1981	80.4951	5.24813	42.2626	58.9444	99.5804	57.7977	17.0643	144.21	90.594	114.1	18.3309	5.62253	0.02638	2
	POST 1	RA	Baseline	108.53	55.4953	78.0234	4.32993	47.1162	46.799	98.6411	68.8233	15.7819	137.717	86.9014	109.005	16.4755	4.65794	0.18024	-2
		0.03	1	107.708	58.3511	78.7372	4.5944	46.7428	47.7658	98.8047	64.5288	14.4857	138.971	85.6524	107.698	16.3696	5.19652	0.05663	30
			2	112.568	59.665	75.8279	4.52427	50.1311	51.0287	98.6914	74.2912	14.5744	142.445	90.5278	113.16	16.5215	6.33599	0.08843	30
			3	111.856	56.0125	76.9027	4.30751	49.8783	50.0922	98.639	75.2459	15.1371	141.933	89.565	112.314	16.7451	7.06162	0.06974	30
			4	109.889	59.3495	77.1303	4.57764	50.3041	49.1858	98.8371	74.7379	16.3727	139.922	87.7036	110.323	17.2743	6.97032	0.08643	30
			5	108.235	60.9152	78.3839	4.77477	49.2377	47.6752	99.2142	72.8476	15.3944	139.453	86.4993	109.052	17.3624	7.10157	0.09598	30
			6	109.003	60.3206	78.5875	4.74045	49.7718	49.1556	99.6737	72.2384	14.6464	140.043	86.7507	109.09	17.5278	7.16021	0.08575	30
		0.05	1	109.783	61.176	77.9192	4.76678	51.8717	52.0862	99.4584	76.1691	13.9085	141.254	88.246	111.052	17.6105	7.22356	0.08858	30
			2	107.651	62.0839	79.0282	4.90638	53.8299	52.9623	99.2504	82.2202	15.4648	138.458	85.8891	107.869	17.7025	8.20088	0.11087	30
			3	110.45	61.8338	76.8862	4.75416	54.3984	53.0228	99.4191	81.1428	15.1826	141.859	88.4992	111.178	18.1604	8.24335	0.24853	30
			4	108.611	63.1631	78.4394	4.95447	53.5183	52.0862	99.069	81.7475	16.6117	138.854	86.5873	109.119	18.4327	8.31981	0.35593	30
			5	110.538	58.0208	78.9895	4.58303	53.9913	53.053	99.4695	82.1016	17.0437	141.438	87.8421	110.68	18.5283	8.32865	0.36916	30
			6	109.306	58.6702	79.2393	4.64898	53.6283	52.056	99.2444	80.4731	16.6738	139.926	87.4097	110.474	18.5985	8.26843	0.37949	30
		0.07	1	111.73	65.0626	77.0566	5.0135	56.501	57.7963	99.6248	83.6145	19.7092	141.465	89.0276	112.41	18.7232	8.83591	0.47893	30
			2	110.728	71.9167	74.8201	5.38081	60.3256	58.8537	99.625	85.0638	21.0363	140.388	89.2585	111.214	18.9644	9.8631	0.66155	30
			3	112.051	70.715	74.3905	5.26053	60.1415	58.884	99.6282	81.0744	21.4606	141.206	90.2439	112.659	19.2107	9.946	0.6941	30
			4	110.157	71.9388	74.358	5.34923	60.4747	58.8537	99.623	79.0248	21.6038	139.709	88.6112	110.723	19.2515	10.0056	0.71087	30
			5	110.188	69.6715	75.5955	5.26685	60.8389	59.7903	99.6222	79.388	21.0805	138.686	88.7808	110.875	19.3192	9.99294	0.71447	30
			6	108.819	65.1647	78.4222	5.11036	60.975	59.8508	99.1829	81.3832	21.7559	137.42	87.3836	109.707	19.3703	10.0319	0.77574	30
		RA	Recovery	108.036	62.8188	83.6273	5.25337	42.1971	58.8537	99.5339	53.9646	17.3927	140.898	85.5832	108.627	18.5426	5.57695	0.34561	2
	POST 2	RA	Baseline	103.695	56.4351	70.8039	3.99583	46.6012	46.8896	99.2651	65.4614	14.905	127.543	84.1976	104.073	16.7168	4.69493	0.17538	-2.00773
		0.03	1	97.622	68.4559	68.4111	4.68314	46.3819	49.1858	98.9005	60.7022	14.2438	121.202	79.7615	98.153	16.5856	5.167	0.24994	30
			2	105.89	56.9989	72.1078	4.11006	49.7306	49.1254	98.7192	66.0367	14.2551	132.104	85.7617	106.481	16.6766	6.7002	0.24452	30
			3	107.325	53.8545	73.5789	3.96255	48.8686	47.7356	98.6424	65.7134	15.5574	132.482	86.9964	107.693	17.111	7.04356	0.21996	30
			4	106.523	58.2837	73.3629	4.27587	49.1281	47.7054	99.344	65.7638	15.9058	132.431	85.7396	106.953	17.6086	6.93745	0.26833	30
			5	106.698	56.7322	72.7066	4.12481	48.7926	47.7356	99.1503	63.0789	16.5321	132.076	86.4235	107.141	17.7742	7.00125	0.2646	30
			6	105.855	57.6834	72.6711	4.19192	48.9106	47.5845	99.6235	63.6612	15.508	131.483	85.0715	106.212	17.8242	6.99527	0.25608	30
		0.05	1	108.348	56.5148	75.7246	4.27956	50.4382	52.1164	99.2284	68.358	16.4867	135.72	87.3901	108.84	17.8532	7.165	0.25788	30
			2	105.735	66.3037	71.7551	4.75763	53.6263	52.9623	99.6219	70.1227	14.6564	131.531	85.6802	106.334	17.9115	8.15823	0.38416	30
			3	104.707	59.6112	73.4019	4.37557	52.8687	51.9049	99.6235	67.6675	18.9239	131.017	84.8741	105.241	18.263	8.35467	0.38255	30
			4	108.073	61.1767	74.6347	4.56591	52.811	51.0892	99.6225	68.2218	15.8183	132.988	86.9524	108.277	18.5251	8.35401	0.41241	30
			5	106.027	62.3692	73.5378	4.58649	52.8375	51.9653	100.166	68.793	16.0827	131.296	85.936	106.877	18.6612	8.30817	0.40429	30
			6	107.363	62.9975	74.4367	4.68932	53.4871	52.0862	99.5735	72.0179	17.6487	132.93	86.6861	107.93	18.6394	8.37751	0.42382	30
		0.07	1	106.117	68.2886	73.9044	5.04683	55.8445	57.8567	99.9322	72.6987	16.5012	131.915	85.5917	106.678	18.7143	8.93956	0.51595	30
			2	109.386	69.4981	70.6678	4.91128	60.1334	58.8235	99.815	72.7066	17.7645	133.932	88.9654	109.724	18.947	9.88836	0.60817	30
			3	109.374	70.894	69.5017	4.92725	60.1056	58.8537	100.538	71.2848	21.8384	133.287	89.0722	109.831	19.208	9.97659	0.71175	30
			4	109.025	67.3961	70.1449	4.72749	59.9252	58.9142	100.06	71.0273	25.0587	133.378	88.298	109.839	19.3368	9.95355	0.76898	30
			5	107.316	74.4201	68.9785	5.13339	60.4572	59.8205	100.029	69.4449	23.9984	130.815	86.734	107.465	19.3121	10.0075	0.798	30
			6	111.512	67.3435	74.9439	5.04699	60.4759	58.9142	98.9477	74.6876	26.298	137.267	89.8739	112.373	19.3992	9.98922	0.83965	30
		RA	Recovery	106.064	65.14	79.5329	5.18078	41.5379	58.8537	99.5702	51.4402	16.9294	133.302	84.8157	106.214	18.4811	5.61676	0.38759	2
12	PRE-DRY	RA	Baseline	81.3314	96.6242	80.4129	7.76983	37.3258	37.1008	96.3572	78.5245	16.3482	102.52	64.045	81.804	17.9833	2.5469	0.12944	-2
		0.03	1	81.4199	99.2237	84.5212	8.38651	38.3981	39.2157	96.4935	80.4372	14.9231	104.962	63.1613	82.273	17.7815	2.81339	0.09013	30
			2	80.1795	95.8452	79.4575	7.61563	40.9661	40.1221	96.478	89.5102	14.5314	101.04	62.9	80.6953	17.8364	3.93499	0.09513	30
			3	81.2649	98.9857	80.1372	7.93244	41.5578	40.1523	96.6744	88.5023	15.4012	102.573	63.9852	81.8082	18.1651	4.26118	0.10856	30
			4	85.1968	99.4478	87.5832	8.70996	41.8536	41.0587	96.3306	89.5036	15.3824	109.463	66.1969	85.8086	18.5549	4.32611	0.10791	30
			5	85.9189	102.252	86.9412	8.88995	43.2351	41.965	96.4431	95.8573	15.796	109.208	67.4232	86.3658	18.6303	4.40606	0.1099	30
			6	86.9052	95.2793	90.3402	8.60755	43.1468	41.965	96.5277	94.1297	16.2995	111.323	67.5824	87.5439	18.4888	4.50886	0.11106	30
		0.05	1	88.6446	103.543	88.5928	9.17315	44.6274	44.9258	96.2846	98.8093	15.4104	113.685	69.0951	89.3262	18.6734	4.77741	0.13654	30
			2	87.0272	101.497	83.5971	8.48488	47.0767	45.8624	96.9059	109.472	20.9062	109.377	68.371	87.5833	19.1057	5.45201	0.15361	30
			3	90.1659	100.517	88.7094	8.91684	47.4471	45.8322	97.0228	110.608	22.2512	114.881	70.7023	91.248	19.3854	5.58789	0.18424	30
			4	91.5304	101.847	94.7381	9.64876	47.7723	51.4517	96.9711	109.989	23.3432	117.297	70.663	92.1405	19.5268	5.63158	0.20681	30
			5	89.481	102.549	92.4061	9.47612	48.1009	46.7688	96.7833	108.271	24.5191	114.3	69.482	89.9314	19.5119	5.6767	0.15891	30
			6	91.7486	104.575	92.1301	9.63454	48.3166	46.8292	97.4768	107.133	23.6541	117.877	71.3908	92.5454	19.6352	5.67491	0.08995	30
		0.07	1	92.8655	109.037	93.9549	10.2446	51.1887	54.9564	97.1858	112.022	21.9482	120.32	70.4178	93.8134	19.6673	6.24476	0.10984	30
			2	95.6187	105.498	95.0471	10.0273	56.7961	55.9231	97.4786	113.608	30.1873	122.36	73.9531	96.2584	19.8891	7.01187	0.12812	30
			3	96.0308	104.392	97.6888	10.198	57.5461	56.8597	97.5091	113.52	31.2186	122.218	73.8336	96.7107	20.012	7.11199	0.13222	30
			4	94.7746	106.146	97.6789	10.3682	58.033	56.9504	97.4386	114.263	32.5094	120.412	72.7548	95.5569	20.0323	7.14422	0.13194	30
			5	96.3888	108.041	97.163	10.4976	58.0819	56.9202	97.3628	116.612	35.6643	123.802	74.2966	97.6262	20.0675	7.19109	0.15043	30
			6	99.5204	109.663	101.676	11.1501	58.1023	56.9202	97.5758	121.655	36.9301	127.111	72.7793	100.187	20.0406	7.20935	0.12703	30
		RA	Recovery	85.3516	112.574	88.9763	10.0165	35.7331	56.8597	97.5687	62.9368	25.8988	110.674	66.1738	86.3914	19.3283	3.10873	0.07156	2
	HOWI	RA	Baseline	98.9002	87.8782	85.2007	7.48728	35.7196	35.3485	99.1369	83.6656	18.018	119.961	78.455	99.4349	18.3137	2.51231	0.03181	-1.99733
		0.03	1	99.2967	89.1385	82.4762	7.3518	25.0256	39.1855	98.8449	87.3458	11.9624	120.127	79.8453	100.438	17.8456	2.96935	0.03424	30
			2	100.077	87.6871	81.3231	7.13099	2.85379	40.1825	98.8152	100.832	0.99189	119.769	80.3337	100.367	18.2176	3.9368	0.02965	30
			3	99.3735	91.9603	83.48	7.67685	2.8566	41.0587	98.4813	104.87	0.98849	119.552	79.447	99.9281	18.2213	4.17261	0.03684	30
			4	97.4639	90.3743	82.1509	7.42433	2.85602	42.0557	98.6247	103.5	0.9874	117.387	78.068	97.8656	18.1098	4.34755	0.03441	30
			5	99.8709	87.569	81.1919	7.1099	2.85637	42.962	98.6557	107.261	0.98755	120.223	80.3303	100.315	18.2031	4.379	0.03249	30
			6	102.385	89.9919	84.5045	7.60472	2.85365	43.0829	98.9455	112.919	0.99062	123.75	81.5075	102.539	18.2561	4.40687	0.03348	30
		0.05	1	101.075	96.944	85.6428	8.30256	2.85491	45.7416	98.6781	115.328	0.98728	123.284	80.1904	101.912	18.1884	4.74716	0.04421	30
			2	102.754	95.2673	85.0653	8.10395	2.85904	45.9228	99.4261	118.3	0.98906	124.558	81.8479	103.297	18.7103	5.52697	0.05508	30
			3	101.447	92.8601	80.9585	7.51781	2.86038	46.7084	99.6082	116.566	0.9889	122.293	81.3393	101.817	19.183	5.61744	0.05836	30
			4	102.934	95.145	81.2463	7.73018	2.86254	46.7688	99.5151	122.063	0.99372	124.426	82.569	103.502	19.3255	5.67866	0.06276	30
			5	102.129	94.3885	83.7949	7.90927	2.86428	46.8292	99.5133	123.356	0.99281	123.898	81.4562	102.545	19.451	5.6854	0.0634	30
			6	103.287	98.0758	81.167	7.96052	2.86157	47.7054	99.3756	127.49	0.99698	124.837	82.7969	103.823	19.419	5.7393	0.06178	30
		0.07	1	103.076	100.545	82.8632	8.33147	2.86401	53.9896	99.182	131.755	0.99349	125.43	82.321	103.728	19.5047	6.31784	0.07991	30
			2	105.579	97.7778	82.5603	8.07256	2.85998	55.047	99.6129	135.827	0.99653	127.678	84.5729	106.062	19.916	6.96172	0.10106	30
			3	106.839	99.8521	79.448	7.93305	2.86262	55.8627	99.4151	140.051	0.99564	128.223	85.6323	107.435	20.0327	7.08411	0.11207	30
			4	108.373	102.506	74.24	7.61008	2.86409	55.9534	99.0973	140.917	0.99784	129.877	87.9933	109.015	20.0566	7.15339	0.1054	30
			5	103.915	102.706	72.483	7.44442	2.86381	56.9202	99.3924	140.528	0.99644	124.687	85.3541	104.647	20.0302	7.20015	0.10343	30
			6	105.578	98.2922	74.4724	7.32006	2.86442	56.9202	99.3139	132.973	0.99603	126.093	85.7531	105.859	20.0475	7.24693	0.10899	30
		RA	Recovery	95.2108	106.999	69.8007	7.46858	35.4958	57.8265	98.6597	82.463	26.7613	116.206	78.1667	95.8535	19.2879	3.19942	0.0656	2
	POST 1	RA	Baseline	91.3749	85.5818	76.5384	6.55029	36.6471	37.131	98.1973	85.5159	18.357	111.632	73.5012	91.871	17.8832	2.39503	0.02262	-2
		0.03	1	87.4853	91.8549	72.5544	6.66448	37.232	38.2791	98.2994	81.6656	16.4694	108.463	68.9936	88.0585	17.756	2.93969	0.02764	30
			2	94.9042	82.6114	81.3583	6.72113	40.2917	40.1221	98.6381	93.9684	18.226	117.533	75.4704	95.5971	18.1941	3.87039	0.02241	30
			3	94.1115	82.3283	84.7096	6.974	41.9734	42.0557	98.6357	103.296	17.1198	116.704	74.489	94.5729	18.3577	4.10452	0.02233	30
			4	94.7199	85.8755	83.6155	7.18052	45.475	42.0557	98.7673	107.2	18.0501	117.487	75.0569	95.1474	18.2768	4.21829	0.03079	30
			5	93.8837	89.5865	79.8467	7.15319	42.7718	42.0557	98.6341	106.529	17.1437	115.166	74.7251	93.974	18.2374	4.36506	0.02595	30
			6	94.8365	93.916	82.7117	7.76796	42.6419	41.965	98.5873	104.381	16.4829	118.966	73.8568	95.5694	18.3742	4.48893	0.0371	30
		0.05	1	98.2991	88.2602	84.3171	7.44185	45.478	44.956	99.1087	113.913	18.0281	121.78	77.0113	99.395	18.5664	4.70471	0.0324	30
			2	98.8261	91.8333	83.5788	7.67532	47.3599	45.8926	98.6237	125.066	18.2827	119.776	77.8591	97.8622	18.6755	5.50036	0.04219	30
			3	97.3868	91.2685	85.8493	7.83534	47.9714	46.799	98.8584	131.228	20.2258	120.408	75.3568	98.2026	19.0953	5.65711	0.04512	30
			4	96.7291	89.141	80.5493	7.18024	48.1868	46.799	99.367	131.56	22.4497	117.213	77.2244	96.9325	19.2559	5.70191	0.04748	30
			5	98.886	94.2771	83.3901	7.86177	48.2832	46.799	98.6434	132.675	22.0017	121.354	76.3197	98.7763	19.4414	5.73063	0.05686	30
			6	94.757	92.12	81.3507	7.49402	48.4343	46.8594	99.3533	125.365	25.1857	116.994	75.3738	95.504	19.5236	5.73823	0.05237	30
		0.07	1	97.4092	96.8279	80.2587	7.77128	53.2172	54.9866	98.7976	132.09	22.4493	119.335	77.6312	97.9096	19.5662	6.28413	0.06426	30
			2	99.9641	95.5983	80.8194	7.7262	56.5791	55.9534	98.9874	137.422	28.5985	122.38	79.4864	100.475	19.7972	7.05441	0.07939	30
			3	100.82	92.8307	80.4425	7.46754	57.66	56.9202	99.5187	140.097	29.5062	123.471	80.4506	101.351	19.9696	7.15655	0.08395	30
			4	104.137	101.127	79.5127	8.04087	57.9982	56.8899	99.3526	146.002	32.6468	127.207	82.739	104.614	20.0218	7.21378	0.09956	30
			5	103.576	105.1	76.8173	8.07346	57.8201	56.8597	99.5693	144.97	34.4315	127.716	83.0454	104.242	20.0484	7.24399	0.11211	30
			6	104.097	102.535	75.5715	7.74871	57.9039	57.0108	99.614	145.453	34.8716	131.223	78.7901	106.424	20.0923	7.23321	0.10911	30
		RA	Recovery	93.3247	115.29	66.7838	7.69947	33.5539	56.7993	99.0466	73.6926	28.3928	118.118	76.1395	94.7475	19.4717	2.91485	0.07066	2
	POST 2	RA	Baseline	102.184	94.574	71.741	6.78483	36.6777	37.2519	99.4028	85.8888	15.9465	123.41	83.7142	102.784	17.9183	2.56811	0.07023	-2
		0.03	1	103.801	98.8531	71.3742	7.05557	38.8447	39.2761	99.038	91.8168	16.676	126.595	84.9026	104.471	17.562	3.05748	0.05806	30
			2	108.051	94.6491	72.4548	6.85778	41.3499	40.1825	99.4994	99.3393	17.5979	130.107	88.4781	108.402	18.0036	3.97688	0.05029	30
			3	108.539	100.897	78.0009	7.87005	41.8212	41.0587	99.3971	105.231	18.2977	133.617	87.0928	109.294	18.1994	4.26763	0.06366	30
			4	107.168	96.9027	77.8928	7.54802	42.5422	41.1493	99.7469	103.919	19.6965	132.981	84.5112	108.699	18.3772	4.4021	0.07261	30
			5	106.19	98.2722	76.2684	7.49507	42.544	41.1191	99.618	105.708	20.2276	129.563	86.1371	106.493	18.5961	4.464	0.0663	30
			6	108.177	96.9696	77.6787	7.53248	42.6458	41.9046	99.6193	103.08	20.8846	131.825	87.5093	108.77	18.7819	4.44105	0.06843	30
		0.05	1	108.207	105.582	74.8749	7.90542	44.6305	44.9258	99.6868	107.024	19.6006	132.921	88.0068	109.02	18.8861	4.79345	0.07812	30
			2	108.124	98.4284	74.4446	7.32746	46.8379	45.8322	99.6748	116.558	20.5639	131.214	88.52	107.891	19.159	5.53917	0.06897	30
			3	107.957	96.7115	74.876	7.24137	47.4396	45.8322	99.6247	115.397	22.4186	131.754	87.8166	108.403	19.3943	5.64358	0.08102	30
			4	111.696	100.627	74.09	7.45544	48.671	46.7688	99.6757	118.093	22.7276	136.588	90.3482	112.553	19.5467	5.6806	0.08187	30
			5	110.388	99.8491	77.6598	7.75426	48.234	46.8292	99.6246	118.729	23.5167	135.324	89.1034	111.072	19.5311	5.73585	0.09035	30
			6	110.466	101.903	76.0682	7.75162	48.001	46.7386	99.6478	120.644	24.1161	135.661	89.3132	111.446	19.591	5.74831	0.11432	30
		0.07	1	110.564	105.74	73.7312	7.79636	52.543	54.0198	99.7684	125.544	27.6954	134.391	87.5048	111.239	19.7107	6.33411	0.14309	30
			2	111.591	101.905	72.1572	7.35315	56.7135	54.9866	99.9288	128.235	33.4288	136.625	90.1249	112.655	19.9949	7.07263	0.14012	30
			3	111.74	103.932	73.756	7.66565	56.6092	55.8627	99.9621	129.362	39.1729	134.883	91.2035	112.359	20.0904	7.17629	0.17845	30
			4	114.59	105.747	68.8412	7.27975	57.1058	55.9534	99.6214	133.296	39.4466	138.522	86.992	114.226	20.1448	7.21448	0.15422	30
			5	115.834	106.226	75.6674	8.03786	57.431	55.9534	99.6711	135.311	39.7511	143.297	87.9538	117.371	20.1616	7.25149	0.16702	30
			6	112.148	106.354	78.6458	8.36428	58.9498	56.7993	99.6686	135.374	41.6087	138.273	89.9262	112.964	20.0744	7.29005	0.18059	30
		RA	Recovery	102.243	127.646	67.7463	8.64756	31.2137	55.8929	99.6467	68.1211	31.8534	127.769	83.6476	103.311	19.6461	2.78248	0.11559	2
16	PRE-DRY	RA	Baseline	92.7333	77.2837	111.974	8.65376	42.8747	42.0859	97.0845	46.1004	16.3127	131.723	75.157	93.5512	17.5519	2.8653	0.27041	-2
		0.03	1	97.1886	77.8089	120.646	9.38731	44.1217	51.5423	97.5473	47.1808	15.091	143.396	78.1895	98.0792	17.4278	3.07888	0.27992	30
			2	94.5709	80.2242	112.739	9.04442	46.3434	44.8956	97.6629	49.6344	15.8933	136.709	76.8082	95.4004	17.6287	4.34449	0.32302	30
			3	89.6412	78.6928	102.717	8.08311	46.4637	44.956	98.2771	50.6069	17.2921	124.417	73.3625	90.111	18.172	4.65423	0.32213	30
			4	90.899	80.3377	109.084	8.76357	46.8021	45.7416	98.4293	49.8436	17.4699	129.33	74.2337	92.0441	18.6103	4.61754	0.34571	30
			5	88.75	79.6188	106.957	8.51579	46.7448	45.8322	98.2811	48.7413	17.8649	125.09	71.7487	89.7611	18.7571	4.60171	0.31539	30
			6	93.3351	78.4414	108.403	8.50326	46.8295	45.7718	97.7556	48.258	17.2765	131.089	75.9521	93.9206	18.7838	4.71141	0.34682	30
		0.05	1	96.4551	82.0298	124.216	10.1894	47.9862	50.1526	98.3589	49.1718	15.5198	143.856	76.7133	97.36	18.7415	4.77327	0.34048	30
			2	98.0313	82.9334	123.139	10.2124	52.3215	51.0892	98.6427	51.756	17.4925	145.492	78.5895	99.373	18.3662	5.69915	0.37221	30
			3	97.6008	81.9994	111.341	9.12986	52.4224	51.0892	98.6467	51.5742	17.302	139.424	79.3501	98.5202	18.6609	5.96925	0.39206	30
			4	92.2836	78.7962	110.377	8.69732	53.1283	52.0258	98.6451	53.4441	17.0925	131.14	74.6718	93.288	18.973	6.02278	0.40754	30
			5	97.3463	82.2335	112.529	9.25364	53.0015	52.1164	98.5121	56.5002	18.5452	138.756	78.6553	98.1358	19.2183	6.02406	0.41465	30
			6	98.3849	81.5117	118.517	9.66056	53.7375	52.056	98.6412	56.2103	17.6999	144.277	79.0886	99.3257	19.1923	6.05951	0.36501	30
		0.07	1	98.3139	84.8905	125.289	10.6359	45.8775	55.8627	98.6412	56.7574	15.5356	144.03	76.5103	99.4113	19.1035	6.07196	0.41902	30
			2	104.098	85.8158	125.451	10.7657	2.86634	56.9504	98.6371	61.7505	0.98945	153.901	82.3149	104.99	19.382	6.94255	0.50884	30
			3	102.646	81.4726	117.824	9.59945	2.86729	58.7933	99.7689	62.2147	0.99294	151.07	83.4229	104.137	19.6345	7.18598	0.50491	30
			4	101.307	81.4324	120.01	9.7727	2.86895	59.881	98.6371	64.6158	0.99078	148.4	80.9104	102.219	19.7379	7.36021	0.4884	30
			5	103.419	81.3981	121.433	9.88441	2.86909	59.8205	98.6337	66.4549	0.99269	152.01	82.7867	104.548	19.835	7.41306	0.51853	30
			6	98.9207	84.1013	122.466	10.2996	2.86926	60.8478	98.6335	67.1811	0.99115	143.713	78.6507	99.8934	19.9226	7.49741	0.64905	30
		RA	Recovery	88.8269	85.94	117.514	10.0991	41.0956	59.8205	98.4075	39.6941	15.6902	126.794	70.5492	89.8076	19.0242	3.78286	0.42267	2
	HOWI	RA	Baseline	104.152	70.6914	110.882	7.83837	43.5991	43.8684	99.4346	49.5416	16.482	144.933	82.3407	104.853	17.7076	2.85939	0.10436	-2
		0.03	1	102.411	73.902	114.334	8.44947	44.5096	44.8352	98.8503	50.2124	14.4691	145.433	80.6672	103.643	17.2702	3.32011	0.13805	30
			2	104.874	72.3286	107.573	7.78061	47.6366	46.7084	99.0652	56.2249	15.4683	144.534	83.1413	105.253	17.5182	4.71002	0.12846	30
			3	102.033	68.6633	111.621	7.66425	47.2547	45.8322	99.4978	54.566	19.5925	144.42	80.541	103.209	17.8493	4.79231	0.1501	30
			4	104.712	70.567	108.408	7.65001	47.4212	45.8624	99.2766	53.8019	18.0272	145.804	83.0406	105.566	18.2091	4.8155	0.15382	30
			5	105.874	70.1519	109.059	7.6507	47.4538	45.802	99.5293	54.5872	19.9424	146.913	83.703	106.336	18.3959	4.80291	0.16447	30
			6	104.981	71.0605	109.979	7.81513	47.4544	45.802	99.6359	56.2248	19.1852	146.764	82.7752	105.998	18.5199	4.8141	0.16229	30
		0.05	1	106.686	70.5253	109.847	7.74699	49.3433	49.1254	99.736	55.3893	19.082	148.874	84.051	107.306	18.5306	5.06465	0.17452	30
			2	102.532	70.621	110.402	7.79669	50.9158	50.1526	100	58.4351	18.0865	143.581	80.7024	103.587	18.7016	5.90473	0.19651	30
			3	107.491	64.6328	105.985	6.85009	52.2887	51.0892	100.015	57.1608	15.9582	147.987	85.4481	108.401	18.9222	6.02021	0.17117	30
			4	109.783	72.0448	108.94	7.84854	52.359	51.0892	100.023	59.861	16.7589	151.951	86.3605	110.838	19.0014	6.07543	0.207	30
			5	105.433	72.9709	110.248	8.04488	53.0399	51.9955	99.7537	60.5597	17.661	146.733	82.8428	106.041	19.0731	6.06952	0.19011	30
			6	106.53	72.414	108.336	7.84506	53.4441	51.9955	99.9449	61.1205	17.9317	148.567	83.7336	107.656	18.9884	6.1427	0.21122	30
		0.07	1	108.73	75.3521	108.558	8.18007	56.0366	56.8597	99.6036	63.6902	18.0008	150.986	85.7427	109.825	19.2237	6.55174	0.21313	30
			2	106.253	73.9091	106.737	7.88884	58.8602	57.9172	99.7308	62.0905	20.4219	146.422	83.7364	107.012	19.6829	7.22869	0.26958	30
			3	108.191	69.5821	108.092	7.52125	60.5594	59.8508	100.402	63.2356	17.7369	148.779	85.6912	109.414	19.7744	7.36775	0.27164	30
			4	112.69	73.0315	106.111	7.74943	60.9327	59.8508	99.9698	68.4859	20.1444	154.707	88.9672	113.77	19.9285	7.54351	0.28812	30
			5	110.382	75.7744	112.887	8.55391	61.7651	60.9082	99.4252	70.8584	19.5945	153.975	85.9273	111.302	19.9318	7.57616	0.30758	30
			6	110.056	72.8236	111.284	8.10409	62.2624	60.8176	100.067	71.7212	19.3908	153.083	86.0254	111.246	19.9819	7.5978	0.34179	30
		RA	Recovery	103.292	78.3311	124.659	9.7647	43.3169	59.8508	99.4329	42.114	18.1295	147.876	80.2952	104.324	18.9642	3.92358	0.21102	2
	POST 1	RA	Baseline	101.236	76.6207	85.6068	6.55925	41.1121	40.9982	98.5694	47.1898	16.8299	135.347	83.927	101.938	17.4343	2.74308	0.25592	-2
		0.03	1	98.6058	78.3275	92.3434	7.23303	43.0114	43.0225	98.3059	48.776	17.0492	133.719	81.3678	99.1957	17.5363	2.95339	0.2907	30
			2	106.658	74.9046	94.9008	7.1085	45.026	43.9288	98.5239	51.5499	18.6556	145.818	87.3431	107.262	17.7586	4.33838	0.33755	30
			3	100.326	72.9241	97.5267	7.11205	45.1774	44.0195	98.4859	51.3949	18.6428	138.873	81.6897	101.297	18.1554	4.6287	0.32462	30
			4	100.617	74.5362	96.0032	7.15571	45.7161	44.7446	98.6721	53.8965	19.4276	138.784	83.2477	101.639	18.3637	4.67558	0.34104	30
			5	101.538	70.2158	101.222	7.10741	45.7141	44.805	98.6852	54.1092	19.2543	140.993	81.6323	102.271	18.5031	4.68163	0.36782	30
			6	98.6844	75.6746	99.7737	7.55034	45.7465	44.8352	98.6866	51.8287	18.0023	136.221	79.9054	99.4295	18.6897	4.66843	0.33378	30
		0.05	1	99.4777	70.4979	100.885	7.11216	47.9306	47.7356	99.3279	53.6199	18.5243	138.502	81.3729	100.163	18.7176	4.94372	0.34685	30
			2	101.487	74.2193	98.0267	7.27547	50.258	49.2462	99.2745	58.6698	19.9595	140.637	83.7816	102.371	18.838	5.72879	0.39343	30
			3	101.87	73.9837	98.4463	7.28342	51.3247	50.0922	99.1005	62.9073	20.4721	140.855	83.661	102.458	19.0601	5.91043	0.4405	30
			4	101.551	72.1522	99.603	7.18658	51.7112	50.1526	99.1649	60.5795	20.3554	141.364	83.5888	102.579	19.2159	5.95441	0.45051	30
			5	101.533	72.3436	99.9795	7.23288	51.809	50.213	99.4075	60.5809	20.8737	141.282	83.6675	102.294	19.2709	6.02325	0.46419	30
			6	101.547	68.8871	108.901	7.50185	52.3717	51.059	99.082	61.9022	20.6316	143.987	81.5332	102.376	19.3005	6.01941	0.46432	30
		0.07	1	103.571	73.3538	105.152	7.71331	56.186	56.8899	98.9335	64.7456	21.2026	144.776	84.2262	104.132	19.3579	6.55682	0.49385	30
			2	105.147	71.0955	106.773	7.59109	59.5894	58.8537	99.0456	65.8593	21.8383	148.405	84.8645	106.391	19.7668	7.37427	0.60993	30
			3	104.981	71.1467	105.506	7.50638	60.8265	59.8508	99.4256	67.5326	22.6823	146.062	83.8363	105.528	19.9501	7.52313	0.63685	30
			4	107.995	78.6051	107.361	8.43909	61.6336	60.8478	99.59	72.1023	23.0513	149.445	86.7762	108.748	20.0183	7.59128	0.62788	30
			5	115.152	76.7805	111.968	8.59696	62.4387	61.8146	99.247	77.5265	22.8982	161.463	90.7619	116.118	19.7518	7.67666	0.65114	30
			6	108.654	78.7245	108.16	8.51486	62.7832	61.7844	99.6156	74.3023	22.8403	153.352	86.4943	109.897	19.8349	7.72199	0.7464	30
		RA	Recovery	98.8625	79.5309	110.157	8.76087	42.6854	60.8478	99.1104	43.3216	19.5714	141.431	80.5709	99.8992	19.2434	3.63924	0.41851	2
	POST 2	RA	Baseline	no POST 2
		0.03	1
			2
			3
			4
			5
			6
		0.05	1
			2
			3
			4
			5
			6
		0.07	1
			2
			3
			4
			5
			6
		RA	Recovery
17	PRE-DRY	RA	Baseline	86.1228	64.9664	99.1847	6.44368	41.964	42.962	73.607	57.2715	15.1174	119.214	68.4485	86.8109	17.5262	2.89992	0.10106	-2.00133
		0.03	1	82.9021	68.0929	92.0209	6.26597	43.9394	44.8956	97.6002	58.9384	16.066	110.858	65.239	82.9336	17.1796	3.04799	0.09857	30
			2	86.7426	66.5073	99.2252	6.59919	47.1345	45.8322	97.6068	63.1916	15.0411	118.698	69.3043	87.4155	17.4117	4.14738	0.1487	30
			3	85.0364	68.5829	93.1795	6.39052	46.7528	46.648	97.6059	64.5231	14.8323	113.571	68.0499	85.4559	17.7874	4.72219	0.17868	30
			4	87.8943	67.5632	96.8705	6.54488	47.4975	45.802	97.6087	61.7713	13.5461	117.475	70.3208	87.1661	18.2377	4.8449	0.17351	30
			5	91.0007	68.5381	105.88	7.25678	46.1972	46.7386	97.9708	58.9983	13.7513	130.765	71.4667	91.4048	18.782	4.69459	0.22772	30
			6	91.6424	62.0509	103.101	6.39751	47.1849	45.7718	98.5858	59.7288	15.2877	126.044	72.6246	92.8858	18.6176	4.80209	0.19925	30
		0.05	1	89.3186	68.4539	98.4205	6.73727	40.5591	49.1556	98.5801	60.1604	16.0108	122.596	71.225	89.8319	18.6649	4.86619	0.23387	30
			2	93.9277	66.3776	102.229	6.78569	2.87686	52.4185	98.575	70.0892	0.98129	128.355	74.6421	94.5441	18.7652	5.57479	0.27476	30
			3	94.2242	66.2174	106.22	7.03365	2.87781	51.059	98.2803	83.6271	0.98096	129.575	74.0357	94.7244	18.9337	5.70716	0.22866	30
			4	92.6999	70.4647	100.87	7.10776	2.87512	51.9351	98.3913	88.8807	0.97969	128.382	73.5044	93.7729	19.0317	5.94238	0.33359	30
			5	96.0089	67.2152	110.583	7.43286	2.87435	52.9926	98.4367	89.9912	0.98202	139.036	73.7431	96.8919	19.1411	5.8264	0.33681	30
			6	96.6566	68.3975	103.985	7.11234	2.87184	51.059	98.5717	89.9127	0.98016	132.341	76.6489	96.9488	19.3266	5.92793	0.40465	30
		0.07	1	98.4263	65.5017	113.054	7.40523	38.2488	53.9594	98.579	88.3304	2.58579	138.338	76.0671	99.3013	19.5443	5.90009	0.44018	30
			2	99.7898	69.7477	108.82	7.58994	2.87654	56.7993	98.3303	96.4428	0.98116	141.359	79.0261	100.633	19.7102	6.62138	0.40436	30
			3	102.635	68.4997	115.227	7.89298	2.87688	57.8567	98.5771	96.8182	0.98557	147.793	79.5281	103.146	19.7723	6.94926	0.45656	30
			4	103.449	70.0752	111.065	7.78292	4.20563	59.7601	98.5757	95.0108	0.98369	146.205	80.9953	102.335	19.8847	6.98629	0.53866	30
			5	104.073	64.1549	115.581	7.4151	2.88116	59.881	98.5771	99.2491	0.98545	145.372	79.9075	104.25	19.8969	7.29194	0.55543	30
			6	103.695	66.8901	122.243	8.17682	2.88005	60.8176	98.5767	99.365	0.9843	152.922	79.0202	104.431	19.9657	7.3787	0.64955	30
		RA	Recovery	92.1438	66.4253	115.867	7.69647	40.1721	59.7903	98.583	52.8635	14.5792	131.063	71.3188	93.1322	18.9351	3.59136	0.32294	1.99867
	HOWI	RA	Baseline	98.1789	52.2857	106.514	5.56915	43.602	43.9288	97.9791	64.9783	16.0362	138.504	77.1183	98.5721	17.1443	2.92874	0.08662	-1.99867
		0.03	1	97.1281	49.8616	107.822	5.37618	46.6771	45.9228	98.5825	69.8233	16.6516	139.691	76.0614	98.0443	17.5606	3.12642	0.04794	30
			2	102.29	59.7234	105.042	6.27349	48.0519	47.5543	98.0459	74.5524	13.5197	146.864	81.6284	103.175	17.3892	4.19325	0.14993	30
			3	105.67	57.2698	105.248	6.02753	47.5957	45.8322	98.5891	73.7031	16.2986	151.302	82.9652	106.797	17.6721	4.90706	0.17921	30
			4	102.392	57.1591	104.289	5.96108	47.6719	46.7386	98.5847	71.8194	16.116	141.438	80.5403	102.797	18.1714	4.90991	0.16938	30
			5	99.2121	58.3484	107.413	6.26737	46.664	45.8322	98.7334	66.4198	14.8023	146.677	78.4363	100.405	18.6656	4.85374	0.21484	30
			6	105.867	55.2268	108.086	5.96923	47.072	45.8322	99.5444	68.9388	18.5884	148.776	83.1299	106.345	18.5992	4.89042	0.22861	30
		0.05	1	101.254	56.2981	107.771	6.0673	32.03	50.9683	98.5771	72.6027	11.4734	141.928	79.3395	102.039	18.7642	5.00258	0.17321	30
			2	110.7	57.1588	106.823	6.10589	2.87546	51.059	98.5715	82.6051	0.97963	156.334	86.659	111.304	18.7173	5.73528	0.27421	30
			3	115.851	58.9025	107.574	6.33639	2.87741	51.1194	99.0274	89.3261	0.97932	162.931	90.2146	116.867	18.9809	5.97047	0.26911	30
			4	107.852	60.8418	107.73	6.55451	2.8802	52.056	98.7993	87.0851	0.98233	152.489	84.5799	109.046	19.0199	6.07969	0.35333	30
			5	101.984	62.5955	111.916	7.00541	2.87546	51.1496	98.8534	80.6232	0.98178	148.831	80.0832	102.552	19.2147	5.94315	0.37357	30
			6	111.188	56.2541	111.485	6.27147	2.8752	50.9985	99.3582	81.4332	0.97792	159.436	86.7476	112.421	19.2814	5.96278	0.35646	30
		0.07	1	102.976	60.7029	110.41	6.7022	2.87533	57.8265	99.0434	81.3261	0.97879	147.464	80.9203	103.639	19.6254	6.4663	0.44671	30
			2	115.634	63.0442	106.203	6.69549	2.88351	58.8235	99.1077	94.2416	0.98069	165.633	91.6026	116.548	19.9012	7.13236	0.59363	30
			3	111.684	67.3909	107.225	7.22598	2.87646	59.7601	99.8008	97.0251	0.98924	164.036	88.588	112.937	20.0459	7.26684	0.66137	30
			4	113.333	65.924	106.598	7.02734	2.87981	59.8508	99.6509	102.017	1.15025	165.179	88.5437	114.407	20.0415	7.12327	0.69189	30
			5	114.654	63.2144	110.947	7.01343	2.88259	60.7571	99.5506	103.449	0.97794	167.631	89.0064	115.575	20.114	7.40636	0.70013	30
			6	111.48	64.5074	111.401	7.18616	2.88108	60.7874	99.5515	103.12	0.98278	161.176	86.5282	112.882	20.0767	7.37507	0.72947	30
		RA	Recovery	104.262	63.3115	123.534	7.82109	41.0356	58.8235	99.4437	59.3605	14.4439	154.532	79.786	105.347	18.8603	3.63985	0.32537	1.9984
	POST 1	RA	Baseline	94.6953	57.1837	108.006	6.17617	42.358	43.8382	98.5106	60.384	14.2786	133.037	73.962	95.3554	17.1412	2.96115	0.07906	-1.996
		0.03	1	95.1918	53.9778	110.607	5.97033	30.155	44.7748	98.5786	64.3687	11.8913	135.437	73.9187	96.1235	17.2384	3.10268	0.09823	30
			2	97.6922	55.8237	109.613	6.11902	2.86638	44.8654	98.5791	69.9834	0.97897	136.785	75.9924	98.099	17.5604	4.399	0.12782	30
			3	100.606	64.036	108.752	6.96407	2.87148	45.7416	98.5743	70.0456	0.97632	143.344	80.3296	101.256	17.9275	4.77553	0.18023	30
			4	105.998	56.8592	112.292	6.38484	2.86589	44.8654	99.3181	70.6285	0.97577	150.155	81.8564	107.087	18.4103	4.75344	0.22795	30
			5	97.9463	56.3671	111.172	6.26646	2.86957	44.8956	99.4591	75.4629	0.97739	139.35	75.6158	98.275	18.8385	4.6436	0.18024	30
			6	103.913	54.1774	110.744	5.99983	2.87021	44.7748	99.5559	74.2499	0.97858	144.971	80.6404	104.645	18.7739	4.69234	0.17231	30
		0.05	1	102.57	56.0894	113.334	6.35683	2.87319	50.1224	99.5527	78.0449	0.97641	144.542	78.8415	103.231	18.7759	4.94567	0.18924	30
			2	104.986	63.9533	110.921	7.09376	2.8742	50.0922	99.5532	85.5253	0.99869	149.63	82.3007	105.864	18.6982	5.7528	0.26112	30
			3	108.069	58.6195	114.897	6.73523	2.87396	51.1496	99.7013	91.0354	0.97989	151.891	82.9685	108.404	18.8625	5.9646	0.28026	30
			4	109.085	59.1234	115.159	6.80862	2.87464	51.0288	99.62	87.9351	0.9784	153.579	84.1088	110.095	19.0599	5.96879	0.34689	30
			5	108.749	56.1504	114.669	6.4387	2.87279	51.1194	99.601	88.535	0.97969	150.885	83.3555	108.917	19.2639	5.95531	0.2879	30
			6	101.72	62.2238	114.626	7.13248	2.87622	51.0288	99.3566	84.6237	0.97889	144.58	78.7187	101.304	19.3982	5.88038	0.40011	30
		0.07	1	105.578	60.3108	115.442	6.96243	2.87726	57.8567	99.7498	90.2177	0.98168	152.22	82.0057	106.543	19.5499	6.47057	0.48559	30
			2	113.979	60.6225	115.348	6.99266	2.88018	58.884	99.5542	100.38	0.98457	159.704	87.6745	113.9	19.9569	7.21243	0.55085	30
			3	109.923	66.8305	114.153	7.62888	2.88068	59.8206	99.7618	96.2156	0.98315	156.791	85.4078	111.409	20.0192	7.29957	0.64716	30
			4	115.747	65.1825	118.108	7.69858	2.88211	59.8206	99.9456	104.607	0.98969	162.136	88.3327	116.32	20.0219	7.45549	0.76827	30
			5	114.163	66.7772	116.525	7.7812	2.88501	60.8478	100.387	104.692	1.00159	158.9	87.6546	114.711	20.1209	7.3671	0.76714	30
			6	116.308	64.0989	120.657	7.734	2.87982	59.8508	101.362	107.627	0.99547	163.429	88.2735	117.402	20.1968	7.43802	0.89419	30
		RA	Recovery	103.432	59.3274	128.509	7.62409	39.6456	60.7269	100.041	54.1473	13.8225	151.749	78.3769	104.24	18.8574	3.62431	0.28186	1.99867
	POST 2	RA	Baseline	100.659	52.3259	103.04	5.39166	42.8264	44.8352	98.1738	63.2356	14.2952	140.614	79.4247	101.312	17.1521	2.90834	0.06231	-2.00133
		0.03	1	99.8553	57.4884	101.92	5.8592	44.9784	45.7416	98.5795	67.8772	15.5768	137.578	78.5694	100.469	17.2994	3.04626	0.07347	30
			2	99.4586	63.1562	96.783	6.11245	45.9977	44.8654	98.1891	69.0109	12.5107	140.592	80.7588	100.302	17.5804	4.39975	0.15484	30
			3	106.679	53.8039	100.115	5.3866	46.7059	45.8322	98.7127	71.3913	16.1933	146.515	83.9806	106.797	18.1558	4.76821	0.11765	30
			4	97.2415	55.6302	101.239	5.63197	46.7117	45.802	98.8539	71.1928	14.1421	133.295	76.7065	98.2731	18.4536	4.71601	0.1872	30
			5	98.2857	60.5209	103.285	6.25089	44.712	43.8684	98.6825	66.6992	14.0631	138.777	78.0617	98.1203	18.7728	4.59413	0.18263	30
			6	103.47	65.9681	98.7167	6.51215	45.222	44.7144	99.0312	64.0461	15.6098	144.728	83.2082	103.991	18.932	4.6516	0.18843	30
		0.05	1	101.189	55.2365	100.68	5.56122	34.6094	47.7054	99.4285	68.0727	12.236	138.523	79.6767	100.855	18.7425	4.92661	0.18435	30
			2	111.03	69.0968	96.3038	6.65428	2.87255	49.1858	98.9201	79.2318	0.96642	153.88	89.7746	112.157	19.0418	5.64042	0.34088	30
			3	112.49	55.9023	107.006	5.98188	2.87275	49.1556	99.5546	82.0141	0.96886	157.195	87.543	112.944	19.2805	5.89787	0.31952	30
			4	115.545	53.7186	107.223	5.75987	2.87585	50.1224	99.5545	84.3126	0.96685	161.093	90.4858	116.971	19.3221	5.83971	0.26711	30
			5	102.539	58.9771	107.304	6.3285	2.87533	49.1558	99.5515	81.4922	0.9752	144.269	81.146	103.434	19.4888	5.87329	0.3687	30
			6	108.865	57.2068	106.628	6.09983	3.49485	50.062	99.5531	79.9266	0.97846	153.997	84.9633	109.193	19.4984	5.89778	0.34589	30
		0.07	1	108.452	63.7819	101.888	6.4986	2.87556	56.8597	99.554	80.6065	0.97594	153.336	86.5178	109.551	19.721	6.54717	0.5358	30
			2	118.356	66.1575	102.186	6.76039	2.88193	58.7631	99.5567	92.486	0.9802	165.04	93.4919	118.458	20.058	7.26699	0.5622	30
			3	117.711	62.7856	108.312	6.80046	2.88021	59.7903	99.5538	97.4364	0.97585	168.214	91.2031	118.833	20.1107	7.38486	0.66011	30
			4	120.068	63.3234	110.943	7.0253	2.88071	59.8508	99.6267	103.281	0.97432	171.327	93.0139	121.131	20.0696	7.46658	0.67802	30
			5	122.686	61.845	116.77	7.22167	2.87751	59.9414	99.8829	107.891	0.97298	173.478	93.7724	123.215	20.1478	7.41142	0.76627	30
			6	121.857	64.3798	115.945	7.4645	2.87746	59.881	100.028	109.51	0.97411	172.706	93.5114	122.959	20.1936	7.43719	0.79793	30
		RA	Recovery	106.578	60.7696	119.802	7.28031	39.1437	59.7903	99.6711	54.9785	14.0105	154.897	82.0054	107.391	18.9521	3.51621	0.29643	2.00133
18	PRE-DRY	RA	Baseline	81.2534	73.3072	-0.06099	1.48787	44.8391	43.959	98.1494	65.9287	15.7846	100.928	64.4639	81.4632	17.9383	2.58927	0.18941	-2			*no SV from biopac
		0.03	1	83.5538	78.9429	-0.06046	1.61993	45.4299	46.799	97.2949	69.6765	15.0242	105.911	66.3532	83.8935	17.8682	2.63002	0.19967	30
			2	86.3837	76.6889	-0.05825	1.49006	48.8033	49.0951	97.6495	73.5526	14.1457	109.246	68.6482	86.9319	17.8812	3.19259	0.19098	30
			3	86.4065	76.8307	-0.05589	1.42899	49.6396	49.1556	97.6495	75.4118	13.9591	108.782	68.6933	86.8952	17.8858	4.1923	0.20785	30
			4	85.1318	73.191	-0.05381	1.36747	50.3346	50.1224	97.6229	73.156	14.5161	106.907	67.332	85.587	18.0015	4.58856	0.18874	30
			5	83.5679	74.2146	-0.05267	1.41897	50.827	50.0317	98.6267	74.2273	14.0974	103.222	66.5326	83.7257	18.1949	4.66748	0.20358	30
			6	83.5844	74.0047	-0.0534	1.58565	51.1928	50.1224	98.597	72.4235	14.2988	103.055	66.1251	83.8347	18.3095	4.673	0.20962	30
		0.05	1	86.8529	78.0063	-0.05308	1.61765	51.0699	52.0862	98.4625	73.8383	14.7087	109.347	68.8951	87.2539	18.3542	4.68328	0.20428	30
			2	87.6594	78.9282	-0.05151	1.62672	55.2624	54.8657	98.2884	77.2583	14.1872	109.921	69.4636	88.004	18.3618	4.84465	0.21067	30
			3	86.3966	76.8805	-0.04968	1.54008	56.3346	55.0168	98.527	78.8365	14.2416	107.625	68.0376	86.5838	18.312	5.75827	0.22808	30
			4	86.4191	74.4019	-0.04696	1.31011	56.8364	56.0138	98.6275	80.7489	15.1643	107.388	67.7185	86.8689	18.4264	6.06391	0.22943	30
			5	86.0565	77.4293	-0.04741	1.22104	56.6025	54.9857	98.6305	84.2424	16.2682	106.528	67.5965	86.2628	18.666	6.09747	0.2363	30
			6	87.0716	78.8285	-0.04805	0.91801	56.8211	55.8929	98.6316	86.6197	16.7999	107.984	68.1664	87.3513	18.8454	6.07752	0.21727	30
		0.07	1	85.4958	79.8359	-0.05042	1.04745	49.8191	51.1194	98.6295	77.6491	16.4823	109.239	66.6517	86.4077	18.8996	5.43744	0.18892	30
			2	85.4757	78.1872	-0.05264	1.20172	25.7409	57.887	98.6254	76.1651	8.62249	106.78	67.0119	85.5256	18.7752	4.5826	0.17493	30
			3	91.4302	78.5623	-0.04707	1.2587	2.85206	60.7874	98.6196	90.0864	0.99226	114.066	71.8366	91.6659	18.6893	6.64229	0.18863	30
			4	91.18	77.8143	-0.04458	1.2637	2.85518	61.7844	98.3432	91.321	0.99146	113.315	71.7115	91.6452	18.9746	7.29147	0.20377	30
			5	92.2283	75.9336	-0.04338	1.26886	2.8508	63.718	98.6209	93.7222	0.99183	114.782	71.4325	92.5543	19.2314	7.39127	0.17793	30
			6	91.3837	78.2469	-0.04255	1.24558	2.85067	63.8086	98.6233	94.7578	0.98586	113.421	71.1667	91.6692	19.2401	7.40611	0.19223	30
		RA	Recovery	81.9743	73.4252	-0.054	1.17864	45.4273	63.6877	98.6627	69.1967	16.8154	103.767	63.4135	82.4544	19.0176	4.10423	0.15346	2
	HOWI	RA	Baseline	93.9745	60.8814	-0.06022	0.54573	45.8305	45.7718	99.2942	84.0654	16.6824	116.931	72.718	94.5159	17.6465	2.75717	0.12424	-2
		0.03	1	100.984	61.7443	-0.06062	0.54574	46.9429	46.7688	99.6092	84.2077	17.5787	124.772	79.0537	101.812	17.8519	2.75921	0.10673	30
			2	94.8372	64.2514	-0.05579	0.5454	48.8522	47.7356	99.6078	88.797	16.3559	116.831	73.9089	95.4685	17.8768	3.79034	0.10655	30
			3	91.9688	61.9029	-0.05254	0.54513	50.5611	49.1858	99.6105	93.5993	16.1221	114.933	70.8592	92.7862	17.9397	4.50724	0.10716	30
			4	98.7436	60.3198	-0.05186	0.54526	51.2126	50.1526	99.6064	95.8453	16.3805	122.699	76.3595	98.3595	18.0488	4.67739	0.10722	30
			5	100.915	64.2062	-0.05277	0.54537	51.6535	50.1828	99.6082	96.6997	15.9853	126.048	78.6954	101.809	18.2029	4.69162	0.11243	30
			6	98.1583	63.8066	-0.05176	0.54522	51.297	50.1526	99.6033	96.0878	16.6449	121.943	75.8126	98.6496	18.209	4.77506	0.11286	30
		0.05	1	98.0008	64.7293	-0.04977	0.54519	53.0341	54.0198	99.6466	99.5814	16.6382	121.425	76.2473	98.6361	18.2858	4.83029	0.11021	30
			2	99.8942	63.4757	-0.04863	0.54441	55.6222	54.0802	100.01	106.829	15.1493	123.888	77.8998	100.608	18.3331	5.54341	0.12285	30
			3	102.642	63.0665	-0.04847	0.54469	56.1844	54.9866	99.798	107.219	14.7841	126.578	80.0432	102.75	18.4613	5.84382	0.11619	30
			4	101.392	66.0004	-0.04595	0.54482	56.4759	55.0168	99.6052	104.396	16.4697	125.507	78.7033	102.062	18.5844	6.10909	0.13269	30
			5	101.33	63.786	-0.04771	0.54533	57.4849	54.9866	99.6083	101.149	16.9059	125.671	78.8573	101.834	18.7573	6.14641	0.13779	30
			6	102.968	63.4227	-0.0478	0.54521	56.8429	55.8325	99.6088	100.629	16.0701	127.712	80.2083	103.672	18.8526	6.09004	0.13554	30
		0.07	1	102.349	67.7757	-0.04605	0.54528	40.2636	60.878	99.6031	104.938	9.52718	126.399	79.8032	102.995	18.8855	6.27123	0.14069	30
			2	105.767	68.5654	-0.04615	0.54543	2.84906	61.8146	99.5997	105.562	0.99091	129.818	83.1498	106.261	18.9971	6.86976	0.14801	30
			3	103.897	72.3093	-0.0439	0.54531	2.84946	62.7512	99.6472	104.773	0.98956	126.367	81.5345	104.616	19.0707	7.18273	0.142	30
			4	104.691	75.7981	-0.04206	0.54523	2.84903	63.718	99.6007	109.477	0.99197	126.523	82.4308	105.269	19.1144	7.14027	0.15064	30
			5	105.621	73.398	-0.04315	0.54515	2.85115	63.8086	99.6339	114.572	0.99078	128.379	83.1135	106.164	19.1694	6.95251	0.15612	30
			6	106.789	79.6072	-0.04294	0.54512	2.84851	65.2286	99.6008	118.96	0.98839	128.48	84.2732	107.381	19.2144	7.10488	0.15877	30
		RA	Recovery	95.2443	73.4218	-0.05221	0.54481	47.4524	65.2588	100.14	79.1554	15.9718	117.549	73.959	95.7965	18.7672	4.41693	0.14221	2
	POST 1	RA	Baseline	100.656	60.09	-0.06469	0.51143	45.3785	44.8352	99.2214	76.884	17.2808	123.75	80.3279	101.029	17.7642	2.5339	0.13208	-2
		0.03	1	100.07	64.2323	-0.06266	0.51225	46.6457	46.7688	99.4397	77.8338	16.0203	121.92	80.1763	100.635	17.7984	2.5978	0.13564	30
			2	101.07	63.6031	-0.05973	0.51237	48.7176	47.645	99.6165	87.5343	16.592	123.536	80.7583	101.586	17.8073	3.59692	0.1492	30
			3	99.3784	59.9598	-0.05604	0.5125	49.2517	49.1858	99.4626	88.4698	16.3705	122.17	79.2735	99.6035	17.8686	4.39027	0.14724	30
			4	99.8347	59.6751	-0.05355	0.51281	50.3083	49.1858	99.2594	90.9987	17.6926	122.752	79.8865	100.16	18.1102	4.55293	0.1386	30
			5	102.843	62.5309	-0.05439	0.51308	53.794	49.1556	99.617	89.2042	17.4023	125.982	82.461	103.469	18.2643	4.61434	0.16322	30
			6	101.611	62.4683	-0.05309	0.51337	50.6576	49.1254	99.6136	87.1084	17.6141	124.587	81.0211	102.015	18.359	4.67744	0.14621	30
		0.05	1	102.483	67.467	-0.05578	0.51365	51.5975	52.056	99.6124	90.6579	17.767	124.836	81.5879	102.861	18.4245	4.81792	0.15552	30
			2	102.983	65.4233	-0.05239	0.51379	54.6895	53.9291	99.6155	98.3008	16.5315	126.934	82.0602	103.427	18.5442	5.59842	0.14557	30
			3	105.808	64.3677	-0.05054	0.51383	55.6303	54.9261	99.6132	100.501	16.3687	130.444	84.252	106.231	18.6135	5.94057	0.1442	30
			4	105.85	64.0242	-0.04955	0.51399	56.5862	55.0168	99.6142	100.102	16.84	130.541	83.8816	106.296	18.7289	6.05062	0.14587	30
			5	104.648	65.3765	-0.04924	0.51401	56.3384	54.9866	99.61	100.342	18.0785	128.853	83.3216	105.323	18.8429	6.01305	0.15166	30
			6	105.8	69.0808	-0.04893	0.51431	56.5309	55.8023	99.6552	101.269	17.7803	128.996	84.2592	106.18	18.953	6.0962	0.1492	30
		0.07	1	105.605	74.7618	-0.04805	0.51426	41.0733	60.878	99.6337	105.764	12.5602	128.331	83.9227	105.805	18.9145	6.31635	0.1399	30
			2	105.537	71.5234	-0.0458	0.51475	2.85714	61.875	99.6059	108.726	0.99772	130.258	83.5174	106.472	18.9672	6.91517	0.1345	30
			3	105.79	69.3483	-0.04668	0.51486	2.85408	62.8116	99.6024	108.195	0.99197	131.282	83.305	106.467	19.1923	7.0153	0.15143	30
			4	105.731	71.0215	-0.048	0.51589	2.85489	62.8418	99.6044	107.387	0.99142	130.536	83.5031	106.387	19.376	7.25808	0.18575	30
			5	105.735	70.1858	-0.0439	0.52237	2.85441	63.7482	99.6054	107.862	0.99657	130.365	83.466	106.466	19.4747	7.26938	0.23932	30
			6	109.6	74.6476	-0.04304	0.52298	2.85507	63.8388	99.6057	110.926	0.99642	133.977	86.9739	109.934	19.4812	7.25921	0.22469	30
		RA	Recovery	99.7011	70.7573	-0.05583	0.52408	44.3935	63.8388	99.6115	71.6534	16.5815	120.825	77.772	99.5631	18.9288	4.22105	0.19243	2
	POST 2	RA	Baseline	94.9282	60.6143	-0.06345	0.69693	45.6331	44.9258	98.9768	72.83	17.7309	116.048	75.3382	95.3261	18.0616	2.47156	0.11474	-2
		0.03	1	92.7802	61.1587	-0.06321	0.6991	45.7654	46.7386	99.4156	72.2449	17.4012	110.785	73.6525	90.6501	18.0077	2.62957	0.11593	30
			2	97.3603	61.6441	-0.05914	0.69931	48.9283	47.7054	99.2807	80.6655	15.6067	118.606	77.4999	97.5883	18.0866	3.61326	0.12005	30
			3	97.1065	60.8812	-0.05649	0.69963	49.5635	49.0951	99.5644	80.0419	16.4958	119.478	77.2572	97.7402	18.0474	4.3557	0.13745	30
			4	99.5693	63.6027	-0.0549	0.70029	49.0269	47.7054	99.4299	81.7398	17.1996	121.966	79.2084	100.025	18.177	4.58304	0.14364	30
			5	97.972	62.2035	-0.05581	0.70085	49.3732	47.7054	99.6132	80.525	16.8096	120.614	77.2818	98.4441	18.3801	4.63361	0.15208	30
			6	98.2555	62.5505	-0.05467	0.70155	50.2924	49.2462	99.617	79.6401	16.3087	120.53	77.3278	98.4493	18.4416	4.70547	0.15851	30
		0.05	1	98.9164	64.932	-0.05478	0.70209	52.3099	52.9623	99.6236	82.5251	16.2652	121.676	78.4034	99.5244	18.5237	4.84946	0.16538	30
			2	99.9209	64.4428	-0.05011	0.70226	55.408	53.9594	99.6215	89.7515	16.5705	122.5	79.3708	100.347	18.5692	5.64693	0.19016	30
			3	99.4497	65.8763	-0.05044	0.70358	55.3804	54.9564	99.6181	93.1245	16.16	121.868	78.8059	99.9313	18.6509	6.04448	0.19866	30
			4	102.132	68.2798	-0.0488	0.70437	56.6008	54.9564	99.5718	95.7848	16.1432	124.185	81.253	102.443	18.8179	6.12562	0.20619	30
			5	102.527	67.5418	-0.04966	0.70507	56.8739	55.9231	99.6193	95.4182	16.0493	125.409	81.2417	103.014	18.814	6.23042	0.22039	30
			6	100.102	69.1265	-0.0494	0.70616	57.0583	55.8929	99.1783	95.9377	16.7201	121.717	78.7656	99.1518	18.8755	6.21397	0.23961	30
		0.07	1	100.119	70.4154	-0.04872	0.70652	58.5463	59.8508	99.6574	95.128	12.989	119.763	78.355	97.1458	18.9616	6.48436	0.25885	30
			2	99.7131	71.3979	-0.04504	0.70788	62.5459	61.8146	99.5666	97.1311	14.155	120.996	78.4436	98.7363	19.1886	7.22001	0.24195	30
			3	100.807	72.1792	-0.04592	0.70892	63.8321	62.872	99.3294	95.5555	18.3827	122.237	79.4819	99.8078	19.3579	7.32572	0.26802	30
			4	102.437	71.8566	-0.04489	0.71018	65.0843	63.8086	99.6202	96.5515	18.5188	123.945	80.6276	101.305	19.4067	7.23953	0.27174	30
			5	102.787	72.195	-0.04494	0.71156	65.7887	65.1984	99.6202	97.4367	18.6864	122.565	81.0611	99.0525	19.3834	7.40901	0.28204	30
			6	102.694	72.7221	-0.04462	0.71225	65.4135	63.8086	98.7638	99.4066	19.8592	126.395	80.7554	103.528	19.4349	7.54749	0.28358	30
		RA	Recovery	95.6799	73.2334	-0.05459	0.71318	48.4699	65.1681	99.3789	72.2418	17.6359	116.502	74.7093	96.103	18.9081	4.38238	0.21077	2
19	PRE-DRY	RA	Baseline	86.6744	57.4879	90.3944	5.19658	38.7566	41.9348	97.8097	50.0598	7.46946	119.322	69.9393	87.4151	17.8405	3.76313	0.00879	-1.996	1.34773
		0.03	1	88.4522	61.8056	95.5532	5.90572	40.8876	45.7114	97.2199	53.8775	8.58089	123.104	70.3773	89.1469	17.1533	3.71158	0.01083	30
			2	84.508	64.2749	85.1115	5.47053	42.7429	44.8654	97.9118	58.0028	8.32138	113.932	69.2557	85.174	17.104	4.49658	0.01582	30
			3	84.1953	63.5617	86.317	5.48645	42.4178	45.7718	97.9105	56.2383	8.64562	113.358	68.3719	83.4184	17.5463	4.76085	0.01368	30
			4	83.6294	63.4504	86.8295	5.50937	43.5569	45.8322	97.9113	57.792	10.2797	111.177	68.4102	82.3973	18.01	4.74203	0.01658	30
			5	87.1891	64.9847	83.4224	5.42118	44.015	46.7688	97.9143	60.1711	9.99789	116.432	71.7046	87.6162	18.0711	4.79722	0.01466	30
			6	87.9197	69.043	84.9126	5.86262	43.8564	46.7084	97.9112	60.3225	13.1859	118.001	71.4808	88.2102	18.0215	4.90287	0.01662	30
		0.05	1	88.4756	62.9596	94.4991	5.94963	25.7911	49.216	97.9063	61.2295	8.15167	121.524	70.3659	89.1488	18.0076	5.15006	0.01792	30
			2	91.9096	64.6213	92.7416	5.99309	-0.02997	51.1194	97.9518	65.1837	-0.03832	124.366	73.6179	92.5649	18.2754	5.59951	0.02062	30
			3	90.5773	63.8085	94.6229	6.03774	9.79608	52.056	98.1155	65.4545	0.84291	125.078	71.8127	91.3309	18.5213	5.75891	0.02071	30
			4	91.675	71.4665	90.6829	6.48079	49.2808	52.0862	98.8911	64.4948	12.6799	124.145	73.8734	92.2918	18.7287	5.93507	0.02949	30
			5	92.5383	65.9887	94.963	6.26649	50.1707	53.053	98.8897	66.404	13.4265	127.318	73.6112	93.4341	18.8438	5.88643	0.0332	30
			6	95.3567	59.9772	96.6716	5.79809	48.8036	51.1496	98.451	68.3826	11.5523	132.265	76.0092	95.9847	18.8919	6.00917	0.03426	30
		0.07	1	92.0997	57.5063	103.416	5.9471	36.9592	55.9836	98.3665	66.2319	11.4752	129.931	72.5052	93.325	19.25	6.30028	0.04268	30
			2	97.3132	60.5922	102.175	6.19102	46.73	57.8265	98.9227	70.6967	3.9527	134.284	76.2074	97.7805	19.5081	6.72145	0.04348	30
			3	95.4831	68.4907	97.7876	6.69754	28.9282	57.887	98.8858	71.5004	0.806	131.016	75.9061	96.2097	19.6023	6.97308	0.0524	30
			4	97.5807	60.7236	96.5368	5.86207	31.196	58.8538	98.8868	75.409	0.85859	133.633	77.6134	98.3175	19.6279	7.01863	0.0544	30
			5	95.3438	71.5127	89.5427	6.40344	7.64309	58.884	98.7837	76.5018	0.18229	128.69	76.8624	95.8238	19.7689	6.9944	0.05597	30
			6	95.9576	63.0994	95.1407	6.00332	-0.02264	58.8538	98.7709	78.571	-0.03619	132.073	76.5939	96.9964	19.7414	7.12175	0.05467	30
		RA	Recovery	86.5367	56.2769	97.8507	5.50674	37.3035	57.9776	98.0833	53.9878	8.36172	121.985	69.1252	87.292	19.0243	4.31246	0.03265	2.00133
	HOWI	RA	Baseline	99.832	39.9244	98.2202	3.92139	39.5228	43.8382	99.2254	61.9355	5.89565	133.745	79.5564	100.295	16.7257	3.51935	0.10902	-1.9984	2.25184
		0.03	1	92.9522	41.4975	106.752	4.42993	40.4288	44.805	98.6057	64.0404	4.55218	126.748	72.456	92.7413	16.5304	3.36209	0.08815	30
			2	103.326	48.138	99.4308	4.7864	44.0502	46.8292	99.0423	73.3651	3.885	136.488	81.8031	103.978	16.0682	4.12565	0.19179	30
			3	101.216	46.1789	92.8286	4.28672	43.0756	46.7688	98.9612	70.3741	3.26759	133.897	82.3106	102.125	17.194	3.85166	0.16448	30
			4	99.6529	41.0202	96.2272	3.94726	43.9604	45.8322	99.2451	67.8599	6.93915	134.658	79.9584	100.366	16.7775	5.04482	0.1258	30
			5	102.198	41.4856	98.135	4.07119	44.4937	47.6148	99.8674	71.1649	5.40358	136.317	81.3253	102.853	17.97	4.05485	0.15605	30
			6	100.21	44.3935	94.9859	4.21675	44.7697	47.7356	99.43	70.8563	10.3073	134.072	80.3071	100.877	17.7663	4.55284	0.17572	30
		0.05	1	99.8964	41.9951	98.9389	4.15494	32.53	50.1526	99.3545	74.6299	5.66721	135.216	79.5167	100.748	17.9071	4.67483	0.20641	30
			2	93.1328	45.8777	100.156	4.59493	7.79158	52.0862	98.8839	77.3396	0.21123	128.02	73.2354	93.8162	18.1541	5.30253	0.13239	30
			3	102.874	45.2782	96.0215	4.34768	49.0907	51.1496	99.5396	79.7324	9.90726	136.865	82.0387	103.237	18.3323	5.79461	0.19161	30
			4	106.309	47.4737	97.5572	4.6314	50.8808	52.0862	99.6477	84.6999	10.039	140.95	83.9894	107.429	18.6201	5.95593	0.18206	30
			5	103.082	44.4044	97.3866	4.3244	48.4928	51.1194	99.2086	80.6587	11.3038	137.67	81.7444	103.731	18.9092	5.91326	0.1731	30
			6	102.012	43.5003	99.1706	4.31395	48.8862	51.1496	99.8748	80.9809	10.5159	136.705	80.4791	102.159	19.1134	5.61456	0.14085	30
		0.07	1	104.81	47.1531	93.4141	4.40476	33.2965	56.0138	99.3815	82.9724	8.73815	140.504	84.1384	106.129	19.0421	5.99	0.17279	30
			2	108.544	50.3821	94.1364	4.74279	-0.0286	57.9474	99.6591	92.2905	-0.04193	142.456	86.3169	109.77	19.3145	6.78405	0.35151	30
			3	107.676	50.7756	90.2131	4.58063	-0.02604	57.9172	99.7943	94.2138	-0.03982	139.783	85.2924	108.123	19.541	7.06338	0.55588	30
			4	110.267	51.9095	93.4054	4.84862	-0.02757	57.9474	99.837	96.4694	-0.03994	143.918	87.1846	111.23	19.7185	7.09901	0.58388	30
			5	111.632	54.894	92.3077	5.06714	-0.02533	58.8538	99.8695	99.2169	-0.04201	145.594	88.0883	112.446	19.6985	7.11923	0.44494	30
			6	103.911	53.3692	97.2011	5.18755	-0.02622	59.7601	99.5733	101.807	-0.0385	139.494	82.8168	105.476	19.6666	7.21344	0.12553	30
		RA	Recovery	97.4116	43.3147	106.72	4.62256	38.8302	58.8538	99.8574	64.3445	8.42294	134.06	76.5677	98.1165	18.7354	4.49615	0.05159	2.00133
	POST 1	RA	Baseline	85.7036	44.2099	104.763	4.63155	41.1755	44.8654	98.4625	67.3175	8.69983	117.693	66.7797	86.1214	15.9625	3.64319	0.01677	-1.75093	2.24097
		0.03	1	74.2864	48.092	89.4994	4.30421	42.4414	45.802	98.5406	66.2779	10.4513	103.036	60.3593	74.7789	16.5217	3.4842	0.02533	30
			2	72.4822	45.4566	91.4147	4.1554	44.0667	47.6752	99.047	68.7226	9.37285	101.691	58.7854	73.0499	16.6518	4.45178	0.02507	30
			3	75.8123	43.3047	94.0445	4.07257	44.3637	47.645	99.613	71.2712	10.1487	104.315	61.1908	75.9194	17.3732	4.51354	0.0231	30
			4	80.0259	42.9256	103.55	4.44495	44.8952	47.645	99.3842	75.0147	10.3612	110.666	63.4886	80.7165	17.4714	4.81723	0.02241	30
			5	66.1322	53.5774	75.7095	4.05632	44.7304	46.799	99.0051	73.8789	13.2625	92.1633	52.846	66.571	17.6277	4.90261	0.03446	30
			6	72.3203	44.7771	88.3129	3.95439	44.283	46.7688	99.5257	72.2876	10.8004	100.27	58.2145	72.1536	17.6734	5.06772	0.03144	30
		0.05	1	66.4199	43.1955	77.1966	3.33455	27.3764	49.1254	98.9682	70.3359	8.46271	92.5683	55.7554	68.0178	18.0579	5.18504	0.05435	30
			2	67.3798	49.3236	79.9268	3.94228	-0.02978	50.213	98.9151	79.8124	-0.0384	91.9807	54.3582	67.1535	18.49	5.65553	0.05437	30
			3	69.7202	47.2691	82.7909	3.91345	-0.0263	51.1194	99.8096	82.6231	-0.03867	92.3056	57.343	68.0037	18.6076	5.8169	0.06993	30
			4	73.9038	49.1194	93.6679	4.60091	-0.02765	51.059	99.8335	82.9545	-0.03576	101.316	59.6659	74.7843	18.7703	5.93389	0.07575	30
			5	58.421	43.3782	58.1581	2.52279	-0.02743	50.213	99.3949	80.0052	-0.03793	73.1831	48.1383	55.8889	18.9301	5.85826	0.07165	30
			6	65.886	46.4942	81.5246	3.79042	-0.02718	51.0892	99.6355	81.0836	-0.03633	88.2653	53.6001	65.4215	18.9797	5.89939	0.06638	30
		0.07	1	59.1333	46.3041	67.3226	3.11731	-0.02675	56.8597	99.8625	86.7972	-0.03742	76.5694	49.1677	58.282	19.0054	6.27775	0.09822	30
			2	63.7705	53.0957	66.0671	3.50788	-0.02412	57.8567	99.0225	93.2905	-0.03334	82.0675	52.6732	63.2178	19.4117	7.02158	0.13672	30
			3	58.4985	63.8857	48.85	3.12082	-0.02535	57.9172	98.981	98.8737	-0.03555	71.028	49.8513	57.8578	19.6312	7.09759	0.15683	30
			4	56.9865	60.5292	61.9588	3.75032	-0.02412	57.9474	99.5297	96.4186	-0.03473	74.1167	44.836	56.4012	19.6731	7.17264	0.15878	30
			5	70.8112	57.0225	73.8571	4.21151	-0.02224	58.884	99.8563	99.2734	-0.00363	94.3614	59.7178	71.2984	19.8364	7.14576	0.25674	30
			6	60.0834	57.3018	52.5086	3.00884	-0.02293	58.8235	99.7494	99.1059	-0.03442	79.9456	49.8148	60.2407	19.7344	7.22616	0.36051	30
		RA	Recovery	59.4105	28.2349	70.2592	1.98376	40.5927	470.377	99.4803	67.9855	10.1196	77.8605	38.4543	55.8096	18.9449	4.13041	0.05298	2.00133
	POST 2	RA	Baseline	78.1941	42.1135	79.0775	3.33023	40.5334	45.7718	97.6949	68.3396	6.2007	99.0641	64.8949	76.6587	15.8665	3.65501	0.03207	-1.99867	1.65211
		0.03	1	79.5335	45.8473	79.6039	3.64962	41.4478	46.7386	97.5066	69.1473	6.20204	100.793	65.4477	77.2362	15.7448	3.78765	0.05317	30
			2	81.0338	47.5907	85.2638	4.05776	44.2704	46.7688	97.9118	73.577	9.38648	100.939	66.3812	77.718	15.9541	4.59363	0.06185	30
			3	83.0406	42.3291	81.7802	3.46168	44.6937	46.799	97.9091	73.9125	10.2162	104.797	68.3101	80.7124	16.6088	4.88128	0.06363	30
			4	80.2182	41.9593	86.1322	3.61405	44.7444	46.8292	97.9119	73.964	10.8966	105.722	65.4796	80.7178	17.1745	4.90849	0.05715	30
			5	83.8049	47.7553	89.389	4.2688	44.2401	47.7356	97.9612	77.4848	11.7688	109.952	68.1614	82.8397	17.5751	4.78058	0.08259	30
			6	80.0247	39.5135	86.8821	3.43302	44.7442	46.799	98.1061	74.9699	12.2191	105.709	65.822	80.5652	17.3912	5.07548	0.07199	30
		0.05	1	78.8996	40.8299	86.8368	3.54554	28.3254	51.1194	97.9086	75.1656	7.25193	100.917	64.1519	76.5193	17.7501	4.96904	0.07284	30
			2	81.5402	44.3484	84.1681	3.73272	-0.03255	52.056	98.5779	75.8405	-0.04392	107.293	67.6008	82.2076	18.0437	5.49412	0.09358	30
			3	81.5087	44.5603	84.09	3.74708	49.0335	52.1768	98.8907	79.1474	8.8983	106.532	66.9446	81.2079	18.2003	5.84051	0.09665	30
			4	82.9315	42.4009	86.4627	3.6661	50.1201	53.053	98.8933	81.8381	14.1716	103.757	68.6209	79.5217	18.4004	5.81042	0.09505	30
			5	80.2529	43.2566	84.6753	3.66276	50.8292	53.053	98.8926	84.9793	11.5599	104.798	65.1475	79.8202	18.6592	5.64982	0.09802	30
			6	83.3107	48.0312	80.2774	3.85582	49.9519	52.1466	98.8919	85.1246	14.0722	105.345	69.3819	81.9773	18.6609	5.9285	0.12822	30
		0.07	1	78.6744	50.4262	74.5817	3.76087	33.4455	56.9806	98.9109	82.7629	9.23933	102.625	65.6339	79.1468	18.8062	6.41614	0.15401	30
			2	83.0185	51.7255	75.1339	3.88634	-0.02888	58.8235	98.889	89.2399	-0.02713	106.911	69.2116	83.4167	19.2154	7.02106	0.16924	30
			3	83.2741	61.1186	65.535	4.00541	-0.02852	58.8235	98.8818	91.4337	-0.04027	105.092	70.798	83.4252	19.476	7.11286	0.23013	30
			4	89.2983	58.3888	70.8893	4.13915	-0.02817	58.9142	98.883	96.8471	-0.04218	112.902	75.074	89.3411	19.57	7.22724	0.24875	30
			5	85.7916	58.8028	70.6999	4.15735	-0.02693	59.881	98.8817	94.7115	-0.04205	110.903	71.8436	86.5211	19.6454	7.32063	0.12506	30
			6	89.7062	51.7995	79.7439	4.13069	-0.02718	58.884	98.8831	97.591	-0.04176	115.569	74.1674	90.3309	19.8268	7.20322	0.06162	30
		RA	Recovery	79.7706	47.2409	85.5028	4.03923	39.8777	478.202	98.8929	68.4841	10.1232	107.754	64.5828	80.0874	18.8619	4.33032	0.02119	1.99867

## Sheet: Thermoneutral HOWI - Raw data
HIP_Q_WIC CVR
Thermoneutral HOWI
Subject #	Condition	Gas	Timepoint	BP (fino)	HR (fino)	SV (fino)	Q (fino)	PETCO2	CO2 waveform	SpO2	MCAv	RR	SBP	DBP	MAP	FeO2	FeCO2	Ve	Delta T	IGNORE	CVC	CV Resistance	Reactivity	TPR
2	PRE-DRY	RA	Baseline	82.0186	61.1705	92.5804	5.66319	48.3546	48.9743	97.0452	81.4344	15.6692	115.52	62.067	82.2282	17.5177	2.9754	0.06995	-2		0.990346	1.00975	2.11685	14.5198
		0.03	1	85.286	64.543	89.4226	5.77161	50.3872	51.1194	97.6164	82.4036	16.6671	117.044	66.3208	85.6675	17.4584	3.16305	0.08055	29.984		0.9619	1.03961		14.8429
			2	85.2608	64.6329	87.7773	5.6733	52.8115	51.9955	97.2922	87.6076	15.9885	115.431	66.8352	85.637	17.4817	4.39962	0.12266	29.984		1.02301	0.977507		15.0948
			3	83.5914	57.9051	86.3678	5.00114	51.6715	50.9683	98.2411	86.8339	17.6041	113.395	65.1118	84.4903	17.8664	4.97895	0.10593	29.968		1.02774	0.97301		16.8942
			4	83.9162	61.8213	89.8996	5.55771	52.3039	51.9653	98.5794	86.6504	17.0773	115.75	65.0502	84.2804	18.4601	4.9284	0.11985	29.984		1.02812	0.97265		15.1646
			5	87.7599	62.9252	94.205	5.92786	53.0396	52.9926	98.5832	89.5544	16.9544	120.118	67.6971	88.1205	18.5263	4.97362	0.12912	29.968		1.01627	0.983988		14.8655
			6	81.2519	65.9392	95.2934	6.28357	52.078	51.0288	98.3856	84.2757	15.694	114.94	62.2836	82.0477	18.4453	5.1559	0.20122	29.984		1.02715	0.973563		13.0575
		0.05	1	85.1492	56.5921	90.2356	5.10662	42.3689	53.0228	98.6063	86.004	16.1226	115.196	65.9401	85.7591	18.7201	5.00708	0.15374	29.968		1.00286	0.997152		16.7937
			2	83.0483	68.6457	91.3175	6.26855	2.88349	54.0198	98.5807	88.316	0.98883	114.081	63.8163	83.52	18.9676	5.91733	0.25001	29.984		1.05742	0.945696		13.3237
			3	85.0547	63.0564	89.9313	5.67074	2.88457	54.05	98.5772	93.1928	0.99008	115.125	65.6801	85.4557	19.189	6.17906	0.23543	30.016		1.09054	0.916978		15.0696
			4	84.8036	60.0716	90.6109	5.44314	2.88561	54.0802	98.5758	95.1622	0.98602	116.258	65.2884	85.469	19.3978	6.15597	0.20033	30.032		1.11341	0.898141		15.7022
			5	83.1125	59.9853	88.1847	5.28978	2.88621	54.0198	98.5763	96.2146	0.98479	111.733	63.925	83.6065	19.4375	6.20732	0.22751	30.016		1.1508	0.868958		15.8053
			6	81.2173	67.9736	90.8625	6.17625	2.88141	55.8929	98.5779	96.4354	0.98631	118.19	62.687	82.1881	19.5208	6.2043	0.24827	29.984		1.17335	0.852261		13.3071
		0.07	1	87.1765	61.25	90.2643	5.52869	40.1834	57.7661	98.7518	96.99	2.59159	121.763	67.4825	87.6122	19.3762	6.2098	0.28512	30.016		1.10704	0.903311		15.8468
			2	84.7155	65.4896	87.2496	5.71395	2.88549	58.9142	98.5816	100.119	3.0023	113.553	65.9995	84.9351	19.5296	7.01401	0.34777	29.984		1.17877	0.848341		14.8645
			3	83.8745	63.9295	89.9063	5.74767	2.88605	59.8508	98.5793	102.287	0.99255	113.92	62.1969	85.2009	19.8229	7.28105	0.43396	30.016		1.20054	0.832959		14.8236
			4	85.2562	67.6194	91.734	6.20299	2.88375	60.7269	98.5765	103.932	0.99004	115.775	65.9434	85.3495	19.8913	7.40016	0.46086	29.984		1.21772	0.821208		13.7594
			5	87.4161	67.7546	92.9169	6.29554	2.88186	60.8176	98.5756	107.201	0.98951	119.506	67.5226	88.1731	19.914	7.43756	0.48328	30.016		1.21581	0.8225		14.0056
			6	86.8221	63.3078	93.5032	5.91948	2.88606	60.7874	98.5794	109.003	0.99223	117.756	66.8937	87.3529	20.0532	7.47913	0.51179	28.784		1.24784	0.801382		14.7568
		RA	Recovery	86.4955	60.3557	99.4929	6.00496	46.2648	60.8176	98.5848	74.772	17.4804	121.498	65.5741	86.9828	19.1426	3.6903	0.15052	2		0.859618	1.16331		14.4851
	HOWI	RA	Baseline	85.0998	59.2681	91.8289	5.44252	49.3994	49.1858	97.7586	81.2543	18.365	117.212	66.1472	85.5634	17.6064	2.91991	0.05714	-2		0.949639	1.05303	2.83344	15.7213
		0.03	1	87.9018	61.7714	92.8866	5.73774	51.8554	51.9955	97.5996	84.4758	19.311	121.39	68.2249	88.2456	17.6084	3.13996	0.08096	29.984		0.957281	1.04462		15.3798
			2	84.806	60.7936	92.8256	5.64321	52.9048	51.9955	98.3729	88.3426	19.6845	116.842	65.7788	85.445	17.7981	4.57147	0.12803	30.016		1.03391	0.967201		15.1412
			3	85.6748	61.8295	93.8135	5.80044	52.7258	51.1194	98.5827	87.7565	20.1096	119.481	66.4827	86.2957	18.2815	4.95434	0.11513	29.984		1.01693	0.983354		14.8775
			4	84.8337	61.4871	92.2767	5.67383	52.9474	52.0258	98.5834	90.3728	19.3227	116.721	65.9395	85.2469	18.5082	5.02125	0.13764	30.016		1.06013	0.94328		15.0246
			5	85.9022	61.6594	94.075	5.80061	52.7612	51.1194	98.5894	88.016	20.4422	119.081	66.6524	86.6101	18.6281	5.01325	0.13313	29.984		1.01623	0.984027		14.9312
			6	87.1689	62.5118	95.1926	5.95066	53.3685	52.0862	98.5839	89.7481	20.2961	120.303	67.5647	87.4824	18.6946	5.01747	0.1281	29.968		1.0259	0.974756		14.7013
		0.05	1	89.169	63.9377	96.3775	6.16216	54.9875	54.8959	98.5825	91.8232	20.811	123.789	69.0438	89.8084	18.6582	5.33318	0.17324	30.016		1.02243	0.978058		14.5742
			2	85.289	68.0919	97.3832	6.63101	56.1817	54.9866	98.5865	93.9799	19.0882	120.871	65.9687	86.3391	18.9262	6.16957	0.25344	29.984		1.0885	0.918698		13.0205
			3	82.1696	69.2734	98.5465	6.82666	56.4201	55.8325	98.7735	96.8326	17.7063	120.09	63.7347	82.5103	19.2821	6.29878	0.18279	30.016		1.17358	0.852092		12.0865
			4	85.0461	66.2351	94.4945	6.25885	56.5926	54.9866	99.2132	99.8977	18.032	116.675	65.6532	85.596	19.1492	6.42126	0.24929	30.032		1.16708	0.856836		13.676
			5	85.6569	67.2602	95.3598	6.41392	55.9566	54.9261	98.5776	100.279	21.9069	117.536	66.1139	86.3542	19.4409	6.31401	0.26195	29.968		1.16125	0.861141		13.4636
			6	87.5528	65.675	96.553	6.34111	56.222	54.9261	98.5772	100.907	21.0894	121.273	67.6818	88.1663	19.4684	6.29542	0.24491	29.984		1.14451	0.873738		13.9039
		0.07	1	89.7116	64.9552	96.4692	6.26618	35.6249	59.7903	98.5779	105.486	13.5854	122.993	69.6343	90.2121	19.4781	6.78903	0.29966	29.968		1.16932	0.855201		14.3967
			2	89.6698	72.9384	98.3714	7.17506	2.88597	59.8206	98.5724	105.928	0.99078	124.179	68.9757	90.2847	19.7286	7.4181	0.44366	29.984		1.17326	0.852323		12.5831
			3	86.1524	74.065	97.265	7.20393	3.42937	59.9414	98.572	107.621	0.99244	117.487	66.5611	86.9618	19.8292	7.48299	0.48162	30.016		1.23757	0.808036		12.0714
			4	88.6587	70.7642	95.5913	6.76444	2.88669	59.881	98.5719	112.882	0.99289	118.271	68.8849	88.9115	19.962	7.49386	0.44177	29.968		1.26959	0.787653		13.144
			5	92.9595	68.828	97.2503	6.69355	2.88698	59.881	98.5758	116.825	0.9924	126.191	71.8415	94.0042	20.0412	7.51955	0.60207	30.016		1.24276	0.80466		14.044
			6	90.8886	69.5779	97.1934	6.76252	2.88759	59.881	98.5751	119.63	1.13534	122.47	69.9362	91.4654	20.0751	7.5206	0.61189	27.92		1.30793	0.764568		13.5254
		RA	Recovery	88.6595	70.5165	106.967	7.54294	45.434	59.8508	98.8103	71.0255	18.7081	126.149	66.7768	89.3915	18.8723	3.93191	0.24322	2		0.794545	1.25858		11.851
	POST 1	RA	Baseline	87.8343	56.976	88.0172	5.01487	48.0613	46.8292	97.4861	78.9124	18.2077	119.576	68.6444	88.3133	17.5331	2.82298	0.05738	-2		0.89355	1.11913	2.23851	17.6103
		0.03	1	91.7161	60.7399	85.5946	5.19901	49.4761	49.2462	97.6024	81.3638	19.1628	124	72.2797	92.0404	17.4374	3.37677	0.10341	29.968		0.884001	1.13122		17.7034
			2	88.1524	56.6837	85.1292	4.82544	51.6107	50.1828	98.2812	83.5444	16.4365	119.143	69.5117	88.9526	17.7783	4.57733	0.08077	29.984		0.939202	1.06473		18.4341
			3	90.365	61.6976	87.1163	5.37486	51.9024	51.1798	98.5836	85.3251	17.607	122.512	70.9812	90.644	18.1095	4.90477	0.11135	29.968		0.941321	1.06234		16.8644
			4	91.2612	54.7892	86.0858	4.71657	52.4407	51.9955	98.5775	84.3462	17.6888	122.302	72.0198	91.8603	18.3595	4.96269	0.09821	29.984		0.918201	1.08909		19.4761
			5	85.8984	56.3737	88.2282	4.97375	52.2509	51.059	98.5795	85.4496	19.7944	116.409	66.8411	86.5874	18.5498	4.93533	0.12077	29.984		0.986859	1.01332		17.4089
			6	89.3728	58.498	88.8889	5.19983	52.1621	50.9985	98.5836	86.6808	19.2937	120.955	70.1336	89.7443	18.6493	4.8946	0.11909	29.968		0.965864	1.03534		17.2591
		0.05	1	89.1586	57.9067	88.3512	5.11613	54.3723	54.9866	98.5812	89.133	17.3304	120.471	70.0607	89.6986	18.651	5.1605	0.14778	29.984		0.993694	1.00635		17.5325
			2	90.4694	58.5549	87.9253	5.14846	55.7771	54.05	98.5816	95.9619	21.2448	121.969	71.0937	90.9632	18.845	6.07077	0.19278	29.968		1.05495	0.947909		17.668
			3	91.9845	58.5703	92.8189	5.43643	56.5553	54.9866	98.584	98.309	18.7609	125.054	71.7468	92.3784	19.1629	6.21311	0.20963	29.984		1.0642	0.939674		16.9925
			4	91.2517	66.7244	96.659	6.44951	56.8379	55.8929	99.0365	98.1611	16.9702	126.877	70.7017	91.7215	19.2709	6.1764	0.23056	30.016		1.07021	0.934398		14.2215
			5	92.7039	58.7331	91.768	5.38982	55.7181	54.9866	99.5616	96.4958	22.1004	126.893	72.5221	93.7848	19.4079	6.20673	0.24236	29.984		1.02891	0.971905		17.4004
			6	93.7114	59.1037	93.3746	5.51879	56.7857	55.9232	99.181	100.604	20.1715	127.12	72.7443	93.7549	19.5598	6.16141	0.20105	29.968		1.07305	0.931924		16.9883
		0.07	1	89.0491	66.2508	95.3733	6.31856	35.2883	60.9082	99.2914	95.6913	12.8689	123.854	69.6797	90.07	19.4555	6.66422	0.3184	29.984		1.06241	0.941256		14.2548
			2	95.2563	58.2553	90.9912	5.30072	2.88362	60.878	98.6208	105.036	0.9865	126.182	74.958	95.7698	19.5517	7.41122	0.38539	29.968		1.09676	0.911778		18.0673
			3	94.0182	59.3047	94.0491	5.57755	2.88473	60.8478	98.5709	109.223	0.98928	126.058	72.58	94.2843	19.8984	7.50679	0.39221	29.984		1.15844	0.863227		16.9042
			4	96.7121	64.6128	96.5021	6.23527	2.88595	60.9082	98.7636	112.23	0.98941	131.146	75.0551	97.585	19.9268	7.55984	0.48208	29.984		1.15007	0.86951		15.6505
			5	96.7111	61.1135	97.8656	5.98091	2.88648	61.7844	99.4052	115.09	0.98932	131.318	74.572	97.4542	19.9733	7.56803	0.49919	29.984		1.18097	0.846763		16.2942
			6	94.0594	63.3134	98.9693	6.26608	2.88373	61.875	98.6799	113.511	0.99158	129.94	71.8591	94.8029	19.9963	7.57137	0.50556	27.552		1.19734	0.835185		15.1295
		RA	Recovery	94.8452	62.4002	99.4837	6.20781	47.3201	97.7069	98.9291	78.8231	17.2894	131.57	73.398	95.302	18.8866	3.79388	0.13628	2		0.827088	1.20906		15.352
	POST 2	RA	Baseline	84.0978	60.7299	82.1929	4.99157	46.0001	46.7084	97.5511	74.5502	15.8002	115.101	66.8001	84.5963	17.7871	2.89638	0.06218	-2		0.881247	1.13476	2.45117	16.9478
		0.03	1	85.2855	67.0551	81.1259	5.43991	47.8306	49.1858	97.7982	84.2293	16.9629	116.514	67.8633	86.0676	17.8861	2.95022	0.08022	29.984		0.978641	1.02183		15.8215
			2	88.6911	59.6048	84.2582	5.02219	50.8767	50.1224	98.4627	88.1319	18.7961	119.218	70.2228	89.1386	17.9597	4.32341	0.10975	29.984		0.988706	1.01142		17.7489
			3	86.0961	58.6401	82.3079	4.82654	50.3899	49.1556	98.3477	86.4045	20.587	114.444	67.8702	86.4364	18.3548	4.78155	0.11735	29.984		0.999631	1.00037		17.9086
			4	87.5788	57.9901	82.8495	4.80445	49.81	49.1254	98.5839	84.4097	20.3242	118.29	69.4994	88.3544	18.7856	4.82175	0.12185	29.968		0.955354	1.04673		18.3901
			5	86.8072	58.452	83.3619	4.87267	50.2613	49.1556	98.5806	84.2046	19.6702	116.394	68.3251	87.0519	19.0101	4.80889	0.11294	29.984		0.967292	1.03381		17.8653
			6	88.2921	58.2582	83.6379	4.8726	49.8644	49.1254	98.5827	81.7934	20.0214	118.007	70.1698	88.0729	18.9933	4.86399	0.12691	30.016		0.928701	1.07677		18.0751
		0.05	1	87.0409	61.1088	85.7303	5.23888	39.5979	52.056	98.5756	86.828	15.1526	117.806	68.6784	87.4055	18.9749	5.05352	0.17643	29.984		0.993392	1.00665		16.684
			2	88.7733	60.5833	85.8083	5.19855	11.045	52.9019	98.5795	91.7917	2.55339	119.516	70.1648	89.239	19.1593	6.04932	0.24408	29.968		1.0286	0.972191		17.1662
			3	86.5346	73.9668	97.1879	7.18868	55.309	54.9865	98.9158	91.1562	20.8131	123.253	66.6245	87.2418	19.5377	6.22593	0.26281	29.984		1.04487	0.957058		12.136
			4	91.4803	65.3125	88.5721	5.78486	55.5405	54.8959	99.5455	98.0796	20.8215	123.261	72.442	92.1656	19.2727	6.38676	0.31119	29.984		1.06417	0.939702		15.9322
			5	90.3566	59.8941	87.7716	5.257	53.9455	52.9926	98.8701	96.7498	23.134	121.175	70.8154	90.7698	19.8971	6.13973	0.291	30.016		1.06588	0.938191		17.2665
			6	89.2692	60.3152	88.1629	5.31756	53.5905	52.9926	98.5776	94.5061	22.7486	119.677	69.9949	89.7237	19.963	6.15186	0.32016	30.032		1.0533	0.949396		16.8731
		0.07	1	93.1818	63.222	89.3232	5.64719	40.3159	57.9172	99.505	98.8574	18.1277	126.637	72.9509	93.3931	19.9845	6.62354	0.35653	30.016		1.05851	0.944725		16.538
			2	94.2704	64.3843	89.61	5.76948	2.8734	58.9746	99.0646	106.914	0.98374	128.061	74.4733	95.3831	20.0987	7.36997	0.51439	30.032		1.12089	0.892149		16.5324
			3	90.9983	62.181	91.063	5.66239	2.87464	58.884	99.064	106.374	0.97966	124.083	71.0073	91.7149	20.2569	7.44196	0.62145	30.016		1.15983	0.862195		16.1972
			4	92.8462	63.6023	89.6082	5.69929	2.87789	58.884	98.6701	109.719	0.98225	125.325	72.9084	93.3912	20.3486	7.45605	0.60344	30.016		1.17483	0.851186		16.3865
			5	91.5349	69.7451	91.3138	6.36869	2.87196	59.881	98.9823	110.898	0.98347	127.134	72.1915	92.3052	20.2727	7.50395	0.62349	30.032		1.20143	0.832344		14.4936
			6	91.8561	68.223	95.393	6.50799	2.8762	60.8478	99.5494	115.533	0.98016	127.946	71.202	92.2196	20.1676	7.55263	0.63058	30.336		1.2528	0.798211		14.1702
		RA	Recovery	91.1595	64.2105	96.6919	6.20864	42.1347	59.8508	99.2418	66.9085	17.7795	126.84	70.8361	91.9818	19.2054	3.59018	0.23833	2		0.72741	1.37474		14.8151
3	PRE-DRY	RA	Baseline	83.7302	101.497	52.5222	5.33086	33.8627	36.2549	96.5999	56.8004	15.0006	104.415	68.3956	84.1075	18.5139	2.34745	0.08093	-120		0.675331	1.48076	2.20936	15.7775
		0.03	1	85.248	102.002	53.0746	5.41371	36.7055	38.2489	96.4964	61.0796	13.7833	104.766	69.694	84.7851	18.5467	2.8463	0.16882	29.984		0.720406	1.38811		15.6612
			2	85.2773	100.04	50.9922	5.10124	39.8238	39.2157	96.7729	69.1459	16.0539	104.809	70.4694	85.8543	18.9629	3.88586	0.08496	30.016		0.805387	1.24164		16.8301
			3	86.8386	97.9261	52.9759	5.18772	42.4631	43.0225	96.5533	75.0007	13.4356	107.768	71.3098	87.4609	19.1609	3.90182	0.05584	30.016		0.857534	1.16614		16.8592
			4	93.5054	104.712	54.5995	5.71721	41.4465	41.965	96.404	71.6556	16.5925	117.186	74.9042	94.064	18.7937	4.22866	0.17352	30.08		0.761775	1.31272		16.4528
			5	90.6693	96.8354	56.0787	5.4304	43.6212	42.9922	97.2978	77.2061	22.0369	113.104	74.0564	91.2502	19.1581	4.25752	0.11345	30.016		0.846092	1.1819		16.8036
			6	88.2278	109.294	51.5998	5.63957	43.378	42.0557	96.6267	74.973	16.63	109.873	72.7369	89.3642	18.865	4.35777	0.18543	30.08		0.83896	1.19195		15.8459
		0.05	1	90.4039	103.614	54.4402	5.64078	38.5549	45.7718	96.6296	76.681	14.8664	112.715	74.1255	91.0659	19.2111	4.53484	0.2194	30.016		0.842038	1.18759		16.1442
			2	93.234	102.093	56.1564	5.7332	2.87649	46.799	96.9416	82.8063	0.97113	117.213	74.9006	93.7793	19.5854	5.06753	0.25013	30.016		0.882992	1.13251		16.3572
			3	89.2552	103.114	56.0496	5.7795	2.87464	47.7054	97.3656	83.0034	0.96823	111.399	72.4184	89.9883	19.8096	5.40184	0.29624	30.016		0.92238	1.08415		15.5703
			4	97.2243	112.987	55.8392	6.30911	2.88147	47.6752	97.0641	90.9484	0.97323	122.854	77.403	98.6614	19.9111	5.59024	0.37512	30.032		0.921823	1.08481		15.6379
			5	95.4582	107.111	59.2993	6.35162	2.87559	47.6752	97.5969	92.7187	0.96801	120.202	76.5551	96.3597	19.8857	5.66389	0.38455	30.016		0.962214	1.03927		15.1709
			6	98.1085	105.588	60.8227	6.42212	2.87607	49.0951	97.8764	93.3997	0.96883	124.861	79.1179	99.1729	19.9019	5.66207	0.35098	30.016		0.941787	1.06181		15.4424
		0.07	1	94.1445	110.92	58.321	6.46895	35.6131	55.8325	97.8512	95.5038	2.5758	119.86	74.2622	95.5749	19.9444	5.83163	0.41714	30.032		0.999256	1.00074		14.7744
			2	101.203	107.216	61.6154	6.60613	2.87833	57.887	97.601	101.519	0.97287	128.641	81.9992	102.43	20.15	6.91599	0.48361	30.064		0.991104	1.00898		15.5054
			3	106.583	109.51	63.6417	6.96942	2.87894	58.7933	97.6304	107.115	0.97332	136.605	82.9846	108.232	20.2753	7.06438	0.56063	30.064		0.989678	1.01043		15.5296
			4	110.347	111.804	65.257	7.29597	2.8829	58.9142	98.1907	112.047	0.97362	141.221	87.0662	111.915	20.2856	7.21766	0.65396	30.032		1.00118	0.998825		15.3393
			5	109.139	113.547	65.6194	7.45092	2.8847	59.7601	98.5771	114.623	0.97441	140.563	84.606	111.192	20.3408	7.20362	0.72304	30.016		1.03086	0.970065		14.9233
			6	112.035	114.562	65.4997	7.50375	3.31945	60.7874	98.5134	118.849	0.97491	144.807	88.295	113.823	20.3666	7.29959	0.72034	31.216		1.04416	0.95771		15.1689
		RA	Recovery	92.378	113.379	59.6069	6.75817	38.452	59.881	97.8701	62.9796	20.8295	117.956	74.3414	93.3067	19.2945	3.31064	0.26053	120		0.674974	1.48154		13.8065
	HOWI	RA	Baseline	88.7478	84.5534	72.6581	6.14349	40.3862	41.9046	97.373	66.6278	16.005	115.328	69.4553	89.3637	17.6385	2.84601	0.03869	-120		0.745581	1.34124	2.24078	14.5461
		0.03	1	89.2464	84.6345	73.4911	6.21988	41.3449	44.7446	97.5769	71.7212	12.9974	115.913	69.6989	89.6718	17.962	2.73978	0.05839	30.016		0.799819	1.25028		14.417
			2	97.1307	97.6	69.7774	6.81028	44.368	43.7778	97.5708	81.0497	17.8456	123.943	77.1769	98.0938	17.7358	4.18934	0.15337	30.016		0.826247	1.21029		14.4038
			3	86.4709	89.4044	73.5317	6.57406	43.6923	42.962	98.5268	73.7844	14.1014	112.556	67.1788	86.9817	18.7457	4.42962	0.11934	30.032		0.848275	1.17886		13.2311
			4	90.1281	86.1831	75.4191	6.49985	44.4366	43.8684	98.215	72.8631	14.624	118.425	70.2961	91.259	18.9494	4.51152	0.15021	30.016		0.798421	1.25247		14.0402
			5	85.6569	85.2091	71.6007	6.10103	44.8786	43.8986	97.7891	76.0917	19.132	110.93	67.0268	86.1971	19.2009	4.15233	0.1213	30.032		0.882764	1.13281		14.1283
			6	93.4157	90.9393	73.7719	6.70877	44.3463	42.9016	97.7207	72.8218	20.7931	121.853	73.2426	94.0298	19.1439	4.39295	0.16536	30.016		0.774454	1.29123		14.016
		0.05	1	89.5291	90.6617	73.4137	6.65581	32.5152	46.7688	98.047	76.7911	16.6769	117.312	69.5532	90.3042	19.3311	4.48555	0.19361	30.032		0.850361	1.17597		13.5677
			2	95.565	92.1708	73.9696	6.81784	2.87328	47.645	97.6851	81.5999	0.96949	124.215	75.1219	95.8482	19.5803	5.26184	0.29888	30.016		0.851345	1.17461		14.0584
			3	97.5543	91.3615	73.6105	6.72517	2.89381	47.6752	98.5818	89.7595	0.9648	126.524	75.4438	98.6907	19.8522	5.55435	0.32528	30.032		0.909503	1.0995		14.6748
			4	93.1905	89.8845	72.5639	6.52237	2.87773	47.7356	98.4428	88.5768	0.96869	120.857	73.1162	93.7813	19.9202	5.58751	0.28936	30.016		0.944504	1.05876		14.3784
			5	94.1616	94.5447	76.1894	7.20331	2.87295	49.0347	98.4795	88.8123	0.96963	124.085	73.0998	95.8373	19.9244	5.44361	0.36412	30.016		0.926698	1.0791		13.3046
			6	97.7834	95.5336	77.2424	7.37925	2.87695	49.1556	98.3404	92.2485	0.97221	127.421	75.8617	98.5644	19.9037	5.68604	0.32591	30.032		0.935921	1.06847		13.357
		0.07	1	100.659	100.508	74.6564	7.50358	2.87483	55.9534	98.1251	96.3552	0.97404	130.361	78.8246	101.226	20.066	6.2536	0.48951	30.016		0.951882	1.05055		13.4904
			2	103.617	101.344	73.9264	7.49201	2.88128	57.7963	98.3474	101.717	0.97301	133.456	80.7113	104.294	20.3247	7.03283	0.54134	30.032		0.975294	1.02533		13.9207
			3	104.966	98.9116	73.4258	7.26267	3.21018	57.8567	98.9273	107.541	1.25723	134.196	81.8316	105.739	20.3806	7.1475	0.61258	30.016		1.01704	0.983249		14.5593
			4	104.026	100.083	73.9955	7.40567	2.88038	58.8538	98.6862	111.067	0.9773	131.843	80.5393	104.588	20.363	7.24548	0.5844	30.032		1.06195	0.941663		14.1227
			5	102.57	102.966	74.9129	7.7135	2.88172	59.7903	98.5884	112.514	0.97804	132.085	80.1983	104.259	20.3409	7.29286	0.67339	30.016		1.07918	0.926631		13.5164
			6	103.358	102.094	77.0152	7.86277	2.88284	60.7269	98.5892	113.576	2.75999	132.022	80.4044	103.885	20.2967	7.33533	0.57718	30.304		1.09329	0.914671		13.2122
		RA	Recovery	92.4564	97.7374	79.6366	7.78347	40.854	59.7601	98.3738	66.2105	18.9009	122.722	71.2755	93.3049	19.1212	3.56305	0.23766	120		0.709615	1.40922		11.9876
	POST 1	RA	Baseline	90.5105	93.7001	54.9986	5.15337	33.9024	37.1915	98.2716	55.3543	14.8154	113.624	73.5423	91.2187	18.649	2.3586	0.04593	-120		0.606831	1.64791	2.03019	17.7008
		0.03	1	89.7082	101.394	54.217	5.49728	24.7592	38.3093	97.8684	57.7383	13.6599	113.615	72.9557	90.7095	18.1711	2.69709	0.09809	30.032		0.636519	1.57104		16.5008
			2	89.462	95.0309	55.8749	5.30984	2.86912	41.0587	97.2553	72.3327	0.96776	112.213	73.1435	90.0054	18.6477	3.47319	0.04462	30.016		0.803648	1.24433		16.9507
			3	96.3233	93.7418	56.2985	5.27752	2.86884	41.9952	97.0976	75.5773	0.96554	122.434	77.9687	97.2098	18.524	4.05908	0.08862	30.032		0.777465	1.28623		18.4196
			4	93.5326	90.3108	58.7811	5.30857	2.86984	42.9318	97.6454	80.5438	0.96657	119.183	75.5477	93.9041	18.7934	4.22746	0.12147	30.016		0.857724	1.16588		17.6892
			5	93.4201	92.7623	59.3298	5.50357	2.86656	43.0225	98.041	72.7398	0.96338	119.885	75.5516	94.2746	19.0232	3.94793	0.07353	30.032		0.771573	1.29605		17.1297
			6	91.0072	91.0967	57.5056	5.23857	2.87184	43.0225	98.381	75.2514	0.96792	115.566	73.9985	91.7184	18.7674	4.47188	0.1212	30.48		0.820462	1.21883		17.5083
		0.05	1	91.2031	97.3512	54.8375	5.3385	2.8701	46.7386	97.4834	78.2532	0.96844	115.189	74.7313	92.1207	19.0932	4.40588	0.20132	30.016		0.849463	1.17721		17.2559
			2	91.0041	99.9628	55.4507	5.543	2.87279	46.8594	97.673	86.8889	0.96702	115.032	74.0547	91.7861	19.5215	5.29678	0.27187	30.016		0.946646	1.05636		16.5589
			3	91.246	105.566	54.8513	5.79041	2.87167	47.6148	97.973	88.4684	0.96769	115.201	74.8481	92.942	19.9304	5.14668	0.32184	30.032		0.951867	1.05057		16.051
			4	92.2008	97.9405	59.2617	5.80412	2.87475	47.7054	97.6966	89.7944	0.96625	115.673	74.1375	91.8968	19.935	5.42231	0.3382	30.016		0.977123	1.02341		15.833
			5	98.3248	96.3737	61.83	5.95878	2.8746	47.7054	97.1766	90.1549	0.96703	126.943	79.025	99.2225	19.9027	5.64255	0.34842	30.032		0.908613	1.10058		16.6515
			6	98.8741	98.2724	62.7658	6.16814	2.87362	47.7054	97.9326	89.7605	0.96664	127.06	79.5967	99.7242	19.9601	5.75239	0.42137	30.016		0.900088	1.111		16.1676
		0.07	1	99.5107	96.4451	61.5364	5.93488	2.87634	56.8899	98.165	94.3109	0.96892	127.547	79.8482	100.353	20.0645	6.30991	0.48732	30.032		0.939788	1.06407		16.9091
			2	107.691	101.656	62.5799	6.36165	4.70386	58.7933	97.5559	103.749	0.96877	137.147	86.1542	108.044	20.3219	7.17008	0.54215	30.016		0.96025	1.0414		16.9836
			3	110.406	100.729	61.3397	6.1787	2.88571	58.884	98.1775	109.539	0.97269	140.376	87.5155	111.155	20.3504	7.26174	0.60614	30.016		0.985462	1.01475		17.99
			4	106.395	99.2643	64.9372	6.44595	2.88584	59.881	98.423	107.313	0.97219	135.907	83.4102	106.562	20.3076	7.25755	0.58401	30.016		1.00705	0.992998		16.5316
			5	109.638	104.148	65.3647	6.8076	2.88421	59.8508	98.5052	111.905	0.97557	139.008	85.7821	110.747	20.2787	7.32353	0.63163	30.032		1.01046	0.989653		16.2682
			6	109.623	104.503	66.2111	6.91925	3.0754	61.7844	98.2615	110.96	0.97999	139.593	86.5792	111.148	20.2611	7.43352	0.68307	29.152		0.998308	1.0017		16.0636
		RA	Recovery	93.2445	98.57	62.8461	6.19474	39.6813	59.8508	97.8571	66.3027	18.6989	118.941	74.7615	94.1362	19.1856	3.42782	0.18098	120		0.704327	1.4198		15.1962
	POST 2	RA	Baseline	89.1736	94.5664	56.2859	5.32276	37.4639	40.1523	96.0055	62.9191	18.3867	113.288	72.2144	89.9212	18.0881	2.38453	0.03544	-120		0.699714	1.42916	1.98837	16.8937
		0.03	1	85.817	103.612	52.9806	5.48944	40.6947	41.0587	96.33	68.9278	16.8964	107.239	70.5073	86.491	18.051	2.76968	0.08452	30.032		0.796936	1.25481		15.7559
			2	82.1816	102.852	50.315	5.175	42.5037	42.0859	97.1362	72.7331	18.9555	102.412	68.0113	82.8709	18.2681	3.88183	0.08187	30.016		0.877667	1.13938		16.0137
			3	93.3249	100.872	57.2816	5.77812	42.3965	41.9952	97.209	75.56	19.9198	117.576	73.689	93.0185	18.7292	4.314	0.12755	30.032		0.812311	1.23106		16.0984
			4	92.8173	96.9997	61.2203	5.93835	43.9205	43.8382	97.7805	75.9577	19.7787	120.021	73.8148	93.8209	19.1169	4.20902	0.17604	30.064		0.809604	1.23517		15.7992
			5	90.3447	98.1265	62.7513	6.15756	43.5918	42.8714	97.3543	70.8256	19.0619	117.455	70.8336	90.9537	19.1383	4.34257	0.17566	30.016		0.7787	1.28419		14.7711
			6	89.3953	92.7229	63.2539	5.86509	43.7109	42.9922	97.6838	68.6337	22.8273	115.673	70.8954	90.0425	19.2228	4.45351	0.13349	30.208		0.762237	1.31193		15.3523
		0.05	1	90.1469	105.16	56.601	5.95216	29.0793	46.8292	97.45	77.8514	14.4811	113.863	73.4343	90.6646	19.3441	4.75982	0.25316	30.032		0.858674	1.16459		15.2322
			2	94.9908	102.785	61.1279	6.28301	2.87473	46.799	97.8987	84.6911	0.97215	122.573	76.1555	95.962	19.7708	5.51696	0.29855	30.016		0.882548	1.13308		15.2732
			3	91.918	102.162	60.3141	6.16178	2.87641	46.799	98.2289	82.7677	0.97048	118.432	73.74	92.8144	20.0455	5.47357	0.3132	30.064		0.891755	1.12138		15.0629
			4	96.1565	101.703	60.1581	6.11828	2.87911	47.6752	97.9068	86.8846	0.973	120.018	76.0609	95.0533	20.0223	5.46672	0.2956	30.08		0.914062	1.09402		15.536
			5	98.5387	96.4139	66.3428	6.39636	2.87591	50.0922	97.5953	89.5463	0.96934	126.486	78.6262	99.4857	19.9116	5.52877	0.27509	30.016		0.900092	1.111		15.5535
			6	97.9596	100.922	63.6123	6.41989	2.87291	47.7356	97.5136	89.3848	0.96898	126.969	77.347	98.8472	19.885	5.7965	0.37988	30.064		0.904272	1.10586		15.397
		0.07	1	94.3689	108.098	61.8275	6.68345	2.87611	56.8899	97.953	90.8199	0.97208	123.078	74.55	96.2572	20.1676	6.23793	0.42533	30.032		0.943513	1.05987		14.4023
			2	106.407	110.873	64.1301	7.11028	2.88141	58.7329	98.1172	100.182	0.97127	137.107	83.566	106.796	20.2438	7.0802	0.52845	30.016		0.938066	1.06602		15.0199
			3	108.257	109.395	67.2597	7.35791	2.87866	58.9142	98.5309	105.808	0.97305	142.473	84.0191	109.625	20.3531	7.19893	0.65186	30.032		0.965181	1.03607		14.8989
			4	108.658	110.942	67.514	7.49012	2.88077	59.8206	98.4789	108.502	0.97457	144.854	82.9579	110.453	20.3751	7.29674	0.63303	30.016		0.982343	1.01797		14.7464
			5	109.222	111.609	66.82	7.45774	2.88302	59.9112	98.5753	110.031	0.9718	143.192	80.8106	109.823	20.3336	7.21542	0.59729	30.032		1.00189	0.998114		14.7261
			6	110.522	112.545	71.5188	8.04907	3.34297	60.878	98.6725	111.901	0.97442	146.473	86.1339	111.77	20.3421	7.4183	0.63387	29.552		1.00117	0.998828		13.8861
		RA	Recovery	91.0129	111.554	62.9856	7.02628	39.8131	59.8206	98.4842	63.7213	21.699	118.584	72.6982	92.016	19.3376	3.34618	0.22993	120		0.692502	1.44404		13.096
4	PRE-DRY	RA	Baseline	85.2624	57.9869	81.2962	4.71412	45.3794	44.8352	98.5832	82.5437	15.3348	113.339	63.1495	85.7009	17.5272	2.69605	0.04445	-120		0.963161	1.03825	1.87027	18.1796
		0.03	1	90.2687	61.0509	84.3597	5.15024	45.4908	45.8322	100.308	81.7388	13.9398	121.437	66.4084	90.8328	17.5348	2.7814	0.06193	30.016		0.899882	1.11126		17.6366
			2	89.885	62.1699	83.2091	5.1731	48.0136	46.7688	98.5869	86.7445	14.9608	119.97	66.6217	90.1342	17.4652	3.79859	0.07709	30.032		0.962393	1.03908		17.4236
			3	92.5681	59.1465	84.5318	4.99976	48.316	46.8594	98.861	93.0941	14.536	121.911	68.9495	92.9916	17.8649	4.57795	0.08602	30.032		1.0011	0.998898		18.5992
			4	91.9607	63.9328	83.6511	5.34805	48.1721	47.6752	99.2551	91.8023	15.8448	122.774	68.0625	92.5058	18.2843	4.69139	0.12618	30.016		0.992395	1.00766		17.2971
			5	88.4548	60.4639	82.0255	4.95958	48.6824	47.7356	99.5712	89.2425	15.0097	116.931	65.658	88.9098	18.5567	4.75351	0.09186	30.032		1.00374	0.996272		17.9269
			6	91.4648	60.0117	84.3124	5.05973	48.8868	47.645	99.5677	92.5561	15.3462	121.071	67.5771	91.9471	18.713	4.7283	0.0975	30.56		1.00662	0.993419		18.1723
		0.05	1	89.8204	59.3907	84.316	5.00758	47.1967	50.0015	99.563	87.4174	14.4459	119.609	66.3569	90.3397	18.7252	4.66272	0.08624	30.032		0.967653	1.03343		18.0406
			2	93.1479	60.0279	84.8388	5.0927	2.87209	51.1194	99.5552	98.2933	0.96955	122.073	68.9532	93.3194	18.8538	4.76582	0.13623	30.016		1.0533	0.949398		18.3242
			3	92.9475	62.4968	85.0001	5.31223	2.87941	51.9653	99.5574	96.4198	0.97773	123.203	68.6246	93.4926	19.0517	5.37535	0.17814	30.032		1.03131	0.969641		17.5995
			4	90.831	61.995	83.0518	5.1488	2.87485	51.9955	99.5555	98.2955	0.9741	118.943	67.2463	91.2135	19.3658	5.36208	0.17835	30.016		1.07764	0.927951		17.7155
			5	92.6093	63.8931	84.1393	5.37592	2.87481	52.056	99.5536	101.401	0.97193	121.818	68.5026	93.0414	19.5282	5.42387	0.18524	30.016		1.08985	0.917555		17.3071
			6	90.5316	63.6856	83.7925	5.33638	2.87575	52.1164	101.51	106.342	0.97113	118.824	66.2913	90.787	19.5006	5.85256	0.21005	30.016		1.17134	0.853724		17.0129
		0.07	1	90.7816	64.9545	85.3112	5.54134	42.5124	55.8929	99.5581	103.014	9.50787	121.221	66.6235	91.1552	19.5179	5.5941	0.2064	30.032		1.1301	0.884881		16.45
			2	94.3449	65.7277	84.7894	5.57301	2.87932	57.7661	99.5564	105.027	0.97445	124.454	69.9343	94.6959	19.5951	6.42172	0.29145	30.016		1.1091	0.901631		16.9919
			3	97.9406	66.5114	86.1189	5.72789	2.8807	58.7631	99.5538	107.645	0.97606	128.644	72.1961	98.2165	19.8245	6.87952	0.33231	30.032		1.096	0.912413		17.1471
			4	95.3383	68.6956	86.3173	5.92962	2.88077	58.8538	99.5562	109.287	0.97213	125.912	70.4004	95.7514	19.905	6.96131	0.39726	30.016		1.14136	0.876145		16.148
			5	96.919	69.0187	86.3826	5.96201	2.88281	59.7601	99.5561	113.173	0.97479	126.379	71.4767	97.3406	19.9298	7.06288	0.42483	30.032		1.16265	0.860106		16.3268
			6	97.4352	70.2767	88.1819	6.19713	2.88182	59.8508	99.5573	116.793	1.01156	128.215	71.4167	97.9716	19.97	7.14323	0.43669	29.376		1.19212	0.838845		15.8092
		RA	Recovery	88.3362	62.5249	89.6196	5.60346	42.9134	59.7903	99.5656	71.523	15.1094	120.901	64.2717	88.8464	19.0989	3.64954	0.15014	120		0.805018	1.24221		15.8556
	HOWI	RA	Baseline	102.095	57.6271	79.833	4.60054	46.677	45.8624	99.4928	93.825	15.7209	129.153	77.3094	102.231	17.3798	2.82817	0.03451	-120		0.917773	1.08959	2.47627	22.2216
		0.03	1	100.667	57.9231	79.9687	4.63203	47.4067	47.645	99.1798	89.0125	14.4274	127.677	76.1887	100.865	17.4118	2.77676	0.03547	30.016		0.882492	1.13315		21.7755
			2	101.489	58.332	80.6182	4.70262	49.2375	47.7356	99.5605	100.41	14.5769	129.737	76.899	101.935	17.5064	3.93824	0.06758	30.032		0.98504	1.01519		21.6763
			3	100.901	58.8339	81.6836	4.80576	49.3796	47.7054	99.5614	98.8145	14.4914	129.203	76.1222	101.441	17.8458	4.6461	0.06775	30.032		0.974104	1.02658		21.1083
			4	99.306	60.7876	80.6951	4.90526	49.3367	49.0951	99.1744	96.9061	13.0042	127.674	74.7793	99.6679	18.109	4.78547	0.08898	30.016		0.972291	1.0285		20.3186
			5	103.21	59.2859	81.7979	4.84946	49.2652	47.7356	99.6456	96.9338	14.0197	131.088	77.9874	103.317	18.2409	4.89975	0.08122	30.032		0.938213	1.06586		21.3049
			6	102.32	58.1969	82.3408	4.79198	49.3751	47.7658	99.5726	98.7503	13.5472	131.069	77.1189	103.136	18.4517	4.84317	0.08054	29.52		0.957473	1.04442		21.5227
		0.05	1	100.451	58.0639	82.2314	4.77468	51.1506	51.0892	99.5631	100.436	15.7757	128.237	75.5641	100.649	18.4998	4.96776	0.15701	30.016		0.997884	1.00212		21.0798
			2	99.4028	63.2957	78.1056	4.94375	52.1317	51.1194	99.6231	103.131	14.5991	127.874	75.8545	99.7544	18.8869	5.73502	0.14188	30.016		1.03385	0.967258		20.1779
			3	104.706	63.8166	80.1658	5.11591	53.4441	52.1164	100.543	110.998	16.7053	131.91	79.4325	105.062	19.1498	5.80787	0.20045	30.032		1.05649	0.946526		20.5364
			4	102.185	62.6961	80.4246	5.04232	52.4452	51.1798	100.414	107.619	15.2846	130.01	76.9813	102.807	19.3092	5.89828	0.18129	30.016		1.0468	0.955289		20.3888
			5	101.218	63.1966	78.6123	4.96803	52.7649	51.4517	100.543	110.202	17.3023	128.833	76.9353	101.523	19.4015	5.91873	0.18824	30.032		1.08549	0.921242		20.4353
			6	102.931	63.1383	79.9758	5.04953	54.0329	52.0258	100.537	113.981	16.9351	130.991	78.0546	103.521	19.4272	5.87436	0.20967	30.112		1.10105	0.908227		20.501
		0.07	1	100.536	63.7489	79.7683	5.08514	36.3111	56.8899	99.9518	113.591	7.21951	128.9	75.9041	100.676	19.4675	6.25222	0.23951	30.016		1.12829	0.886296		19.798
			2	107.539	65.3668	78.8803	5.15615	2.88394	57.887	100.537	116.859	0.9807	135.453	81.7385	107.723	19.5889	7.0673	0.31366	29.984		1.0848	0.921825		20.8922
			3	107.293	68.0849	78.9708	5.37672	2.88372	58.8235	100.389	121.972	0.98034	135.064	80.816	107.391	19.7673	7.24667	0.38824	30.016		1.13578	0.880455		19.9733
			4	109.745	67.6977	78.3801	5.30616	2.88461	59.8206	100.532	128.351	0.98499	137.732	83.2487	110.141	19.7877	7.30308	0.34083	30.032		1.16534	0.85812		20.7571
			5	108.856	73.1277	77.4082	5.66068	2.88602	59.8508	100.503	131.807	0.98192	136.414	82.5884	108.941	19.8235	7.33646	0.43958	30.016		1.20989	0.826521		19.2452
			6	105.064	73.1851	77.2183	5.65123	2.88442	60.7571	100.357	131.596	0.97937	133.98	79.7056	105.649	19.8171	7.30462	0.40005	30.576		1.2456	0.802827		18.6949
		RA	Recovery	99.7267	67.1768	80.8861	5.43367	44.7203	59.8508	99.8243	81.6133	16.3901	132.132	75.3157	100.321	18.8715	3.92472	0.15324	120		0.813519	1.22923		18.4629
	POST 1	RA	Baseline	99.7681	56.3783	82.4913	4.65072	44.5783	44.805	98.9873	88.961	13.3737	128.103	75.2805	99.4816	17.3761	2.74501	0.01493	-120		0.894246	1.11826	2.96905	21.3906
		0.03	1	91.0522	64.6669	76.4164	4.94161	26.5844	45.7416	97.8645	72.043	8.4304	115.58	69.542	90.9194	17.3542	3.23672	0.08815	30.032		0.792383	1.26202		18.3987
			2	94.7234	58.909	79.7123	4.69577	2.88495	46.7688	99.5566	94.9192	0.98214	119.444	72.1542	95.019	18.1184	3.59717	0.03941	30.016		0.99895	1.00105		20.235
			3	98.6805	58.0577	80.6142	4.68028	2.88325	46.799	99.5547	97.2291	0.98227	125.187	74.8351	98.706	18.2513	4.19126	0.04809	29.984		0.985037	1.01519		21.0898
			4	99.2248	58.1132	81.6206	4.74323	2.88502	47.5543	99.5522	103.164	0.98138	127.4	74.7752	99.5778	18.368	4.30144	0.05634	30.016		1.03602	0.965235		20.9937
			5	95.3961	59.435	81.4649	4.84187	38.1432	46.799	99.3145	98.8223	10.3027	122.215	71.8604	95.655	18.4513	4.35033	0.09404	30.016		1.03311	0.96795		19.7558
			6	99.4703	57.0302	80.5908	4.59611	48.5807	47.6752	99.5648	96.7221	14.5083	126.834	75.8358	99.7382	18.6713	4.38848	0.08209	30.304		0.969759	1.03118		21.7006
		0.05	1	98.1133	59.8473	81.585	4.88264	50.296	50.1224	101.292	103.986	15.4054	125.54	73.7758	98.3393	18.7734	4.52129	0.11007	30.016		1.05742	0.945694		20.1406
			2	101.098	61.7615	82.5313	5.09726	52.2959	51.0288	99.5646	116.232	16.9448	129.099	75.5655	101.162	18.9902	5.08223	0.18123	30.016		1.14897	0.870345		19.8464
			3	100.966	60.5255	82.8858	5.0167	52.9066	52.1164	99.5657	115.814	16.9296	129.372	75.5566	101.287	19.3118	5.54418	0.14348	30.032		1.14342	0.874568		20.19
			4	96.4464	59.0722	82.7124	4.886	54.1976	52.9926	99.5632	118.636	17.9538	123.597	72.2118	96.6372	19.4614	5.40085	0.1506	30.016		1.22765	0.814567		19.7784
			5	100.843	60.8549	83.6412	5.08997	53.4769	52.0862	99.5755	119.549	15.6236	128.374	75.9639	100.902	19.5034	5.24593	0.20803	30.032		1.18481	0.844019		19.8236
			6	99.7888	61.2018	84.2365	5.15543	53.7351	52.0862	99.7438	117.845	16.939	127.999	74.4055	100.133	19.535	5.6025	0.18588	30.432		1.17689	0.849699		19.4227
		0.07	1	102.15	62.4675	84.6846	5.29003	39.1059	57.887	99.5609	125.122	12.5741	130.382	76.1069	102.126	19.5353	5.89111	0.23766	30.016		1.22517	0.816213		19.3054
			2	102.509	69.1302	83.832	5.79532	2.89168	58.884	99.5569	130.768	0.98895	129.655	76.8511	101.086	19.596	7.0366	0.34291	30.016		1.29364	0.773013		17.4426
			3	106.478	66.8456	83.1052	5.55522	2.89728	59.8206	100.144	130.999	0.98674	134.619	79.6375	106.545	19.7443	7.10783	0.35273	30.016		1.22953	0.813322		19.1792
			4	106.437	65.3069	83.3277	5.44187	2.89535	59.881	100.213	132.416	0.98623	133.131	79.5501	104.153	19.8432	7.26674	0.39005	30.016		1.27136	0.786557		19.1391
			5	107.087	65.7973	85.1092	5.59995	2.89873	60.7874	99.646	134.809	0.99201	133.6	79.825	104.713	19.892	7.25785	0.39699	30.016		1.28741	0.776753		18.6989
			6	105.173	65.3955	87.181	5.70124	2.89521	60.6967	99.9098	136.13	0.99234	134.915	77.7851	105.582	19.8946	7.28378	0.41068	29.392		1.28933	0.775595		18.5191
		RA	Recovery	98.7348	60.0016	90.9229	5.45552	42.6696	60.8478	99.6452	78.7472	15.9562	129.676	72.6559	98.6447	19.1618	3.70381	0.14421	120		0.798291	1.25268		18.0816
	POST 2	RA	Baseline	91.4332	60.1911	79.9197	4.81046	44.7811	44.8956	98.6071	88.8831	14.0216	120.985	68.5915	91.8115	17.743	2.54068	0.00991	-120		0.968103	1.03295	2.02177	19.0858
		0.03	1	92.3909	59.3433	83.5537	4.95835	31.1981	46.7386	98.4454	87.1934	11.7889	122.909	68.8447	92.7962	17.6169	2.67508	0.02109	29.984		0.939623	1.06426		18.7151
			2	92.7114	60.3839	83.0604	5.01552	44.7959	46.7084	98.4704	96.7549	11.3178	123.748	68.8602	93.1695	17.7536	3.92807	0.08747	30.016		1.03848	0.962944		18.5763
			3	93.6296	60.8483	82.1405	4.99811	48.3002	47.7054	99.3135	99.7375	15.2941	122.231	69.9638	93.8581	18.0688	4.5993	0.03497	30.032		1.06264	0.941052		18.7787
			4	91.9938	59.7178	83.8868	5.00953	48.8285	47.6752	99.567	101.304	14.8745	121.47	68.1836	92.4231	18.4903	4.59312	0.08394	30.016		1.09609	0.912332		18.4494
			5	94.7634	58.6369	84.3678	4.94706	48.4342	47.5241	99.5683	98.2282	16.0611	124.731	70.767	95.2029	18.5531	4.6273	0.05901	30.032		1.03178	0.969202		19.2443
			6	90.2334	62.8504	82.7978	5.20388	48.2782	46.7386	99.2799	97.1239	16.5325	121.319	66.7689	90.6247	18.7292	4.60204	0.1191	30.336		1.07172	0.933083		17.4148
		0.05	1	90.045	69.41	79.4999	5.51809	35.3301	51.0288	99.3497	92.0971	9.79579	119.356	67.2569	88.7525	18.753	4.89657	0.18609	30.032		1.03769	0.963683		16.0839
			2	94.4552	70.8757	81.0541	5.74477	2.8822	51.9653	99.5302	109.386	0.98397	127.216	70.6069	95.1477	19.099	5.51079	0.17562	30.016		1.14964	0.869837		16.5625
			3	95.8745	64.2344	83.5404	5.36616	2.88462	52.0258	99.557	113.943	0.98202	127.674	71.6272	96.562	19.4367	5.43135	0.19146	30.016		1.18	0.847461		17.9946
			4	92.6423	62.454	82.879	5.17612	2.88842	51.9955	99.5606	109.309	0.98154	123.777	68.7541	92.9264	19.5604	5.54966	0.15635	30.032		1.1763	0.850124		17.9529
			5	94.1052	62.5877	82.9361	5.19078	2.88534	52.1466	99.5555	110.896	0.98231	124.624	70.1775	94.7561	19.6199	5.73989	0.17804	30.016		1.17034	0.854456		18.2547
			6	94.148	62.1711	84.0777	5.2272	2.88583	52.9321	99.5589	111.492	0.98647	125.715	69.5727	94.5798	19.6271	5.77747	0.18334	29.84		1.17881	0.84831		18.0938
		0.07	1	93.7224	65.2355	85.1335	5.55373	2.88841	57.9172	99.56	111.69	0.98325	127.075	68.9908	94.2416	19.6087	6.19092	0.26082	30.032		1.18514	0.843779		16.9691
			2	99.3591	66.6764	84.4244	5.62912	2.89059	58.8538	99.5637	115.652	0.98091	131.682	73.8764	99.6484	19.7279	6.9998	0.32228	30.016		1.1606	0.861623		17.7023
			3	98.8599	68.6898	83.4244	5.7304	2.8898	59.8206	100.065	119.258	0.98846	131.378	73.6107	99.2957	19.8908	7.18696	0.33404	29.984		1.20104	0.832615		17.3279
			4	98.5696	71.2538	83.8167	5.97226	2.89236	59.8206	99.9197	123.616	0.98744	132.645	73.3435	99.4926	19.9322	7.18767	0.4268	30.016		1.24246	0.804852		16.6591
			5	99.4696	72.0528	83.9473	6.04864	2.89385	59.8508	99.9532	125.075	0.99057	130.842	74.1573	99.8377	19.9616	7.29701	0.43574	29.984		1.25279	0.798221		16.5058
			6	99.4283	70.7789	86.8599	6.14784	2.89066	60.7874	99.8202	126.221	0.98788	132.527	73.2181	99.823	19.9797	7.29091	0.41027	29.792		1.26445	0.790857		16.2371
		RA	Recovery	89.879	66.1086	86.8566	5.74198	42.7401	60.6967	99.5669	71.8472	15.9708	123.451	66.1072	90.5333	19.0428	3.68656	0.15905	120		0.7936	1.26008		15.7669
5	PRE-DRY	RA	Baseline	89.3037	73.3466	68.0104	4.98833	44.3601	43.8382	97.7372	65.5391	18.0706	112.71	74.1459	89.7215	17.6775	2.85153	0.06532	-2		0.730473	1.36898	1.77872	17.9863
		0.03	1	93.7335	68.6159	71.6847	4.91871	45.2371	44.8352	98.5896	66.7788	19.3619	118.204	77.4411	93.883	18.0623	2.82074	0.06303	30.016		0.711298	1.40588		19.0869
			2	91.3662	69.5552	71.3982	4.96612	47.6838	46.8594	98.2015	73.2883	18.4938	116.352	75.5137	91.9906	18.1348	3.93722	0.09219	30.032		0.796694	1.25519		18.5236
			3	94.941	69.1524	73.5347	5.08511	47.7594	46.799	98.5956	72.0579	17.2218	121.927	78.0628	95.449	18.0463	4.7276	0.11829	30.016		0.754936	1.32462		18.7703
			4	89.2476	75.5376	74.0691	5.595	47.2116	45.8624	98.5914	69.977	17.7164	115.719	72.768	90.0726	18.3585	4.92203	0.15174	30.016		0.776895	1.28717		16.0988
			5	94.8628	67.604	74.7342	5.05233	47.4422	45.8322	98.6777	69.5015	20.2255	121.551	77.458	95.1897	18.6485	4.90066	0.12916	30.032		0.730136	1.36961		18.8407
			6	96.2234	70.8009	72.5951	5.1398	47.8503	46.7688	98.5949	72.2507	20.4389	122.914	79.3532	96.84	18.8487	4.80006	0.14418	30.112		0.746083	1.34033		18.8412
		0.05	1	95.2393	74.8783	72.9773	5.46441	49.2332	50.0922	98.5909	72.7922	22.473	122.603	77.7322	95.681	18.9289	5.01315	0.18577	30.016		0.76078	1.31444		17.5098
			2	98.6441	70.2564	76.3663	5.36522	52.5035	51.9955	98.5929	75.5376	22.7403	127.165	79.7752	99.1107	19.1442	5.86664	0.2302	30.032		0.762154	1.31207		18.4728
			3	97.155	72.834	74.8858	5.45423	52.0707	51.0288	98.5926	77.6137	19.4336	125.54	79.7314	97.9656	19.3407	6.08742	0.28358	30.016		0.792255	1.26222		17.9614
			4	91.6042	73.0656	70.3902	5.1431	52.5691	51.1798	99.5607	76.5139	21.2657	114.885	75.6909	90.48	19.6039	6.00517	0.24257	29.984		0.845644	1.18253		17.5925
			5	95.0244	76.8828	72.1007	5.54331	51.9525	51.059	98.6044	76.9461	20.5272	121.4	78.3323	95.5781	19.6322	6.05766	0.28949	30.016		0.80506	1.24214		17.2421
			6	95.5617	79.2044	74.3107	5.88574	52.6806	52.1466	98.5903	76.3798	22.1261	122.547	78.3399	95.8584	19.6266	6.02655	0.265	29.984		0.796797	1.25502		16.2866
		0.07	1	97.77	76.2712	76.0921	5.80364	37.4123	56.9202	98.5866	83.5232	17.5794	125.837	80.0265	98.3437	19.5935	6.56649	0.3742	30.016		0.849299	1.17744		16.9452
			2	98.9472	73.088	75.3207	5.50504	2.87166	57.9172	99.2114	88.8877	0.97781	127.016	80.3449	99.4516	20.0372	7.27483	0.44125	30.032		0.893779	1.11885		18.0655
			3	96.5997	74.4907	76.9509	5.73213	2.87517	58.9444	99.5631	91.1098	0.97572	122.74	78.48	97.0147	20.1703	7.3553	0.44245	30.016		0.939134	1.06481		16.9247
			4	101.293	70.0513	79.2812	5.55375	2.87681	58.9142	99.4882	95.4316	0.97654	130.516	82.0954	102.018	20.1965	7.46369	0.6066	30.032		0.935437	1.06902		18.3693
			5	101.656	74.0847	79.2385	5.87037	2.87584	60.7269	99.4947	97.5796	0.97794	131.166	82.6225	102.545	20.2964	7.46993	0.55922	30.016		0.951582	1.05088		17.4682
			6	101.2	73.6708	78.3706	5.77363	2.87671	60.7874	99.4661	99.0145	0.97426	130.427	82.5268	101.981	20.2642	7.5186	0.6824	29.792		0.97091	1.02996		17.6633
		RA	Recovery	96.1501	77.8922	77.2519	6.01732	41.4465	59.7903	99.0109	63.4136	23.31	124.567	78.5451	96.7632	19.2637	3.36012	0.2162	2.0008		0.655348	1.52591		16.0808
	HOWI	RA	Baseline	99.6386	68.3517	93.0014	6.35681	45.7702	44.8654	98.448	64.8105	19.8808	132.276	80.0501	100.334	17.4673	2.88518	0.06651	-2		0.645947	1.54811	2.00447	15.7837
		0.03	1	101.323	68.5188	97.6968	6.69407	46.9745	46.7688	99.12	69.1925	17.0929	134.893	80.5462	101.871	17.4685	3.18812	0.07618	30.032		0.679218	1.47228		15.2181
			2	98.9621	71.4482	97.4736	6.96431	49.1698	47.7356	99.3592	70.6868	19.0972	131.811	78.7694	99.5963	17.6258	4.48561	0.10196	30.016		0.709734	1.40898		14.301
			3	103.681	67.2761	96.8271	6.51415	49.2493	47.6148	99.5754	71.0697	18.1788	136.666	82.3564	104.049	17.9682	4.88527	0.09658	30.032		0.683039	1.46404		15.9728
			4	100.158	68.1515	97.5066	6.64522	49.2884	47.6752	99.3536	69.3843	18.7088	132.166	79.8633	101.005	18.2713	4.94809	0.12016	30.016		0.686943	1.45573		15.1996
			5	101.784	73.174	93.6723	6.85437	48.4386	49.1254	99.4655	69.8898	22.1606	134.127	81.6528	102.41	18.4771	4.97266	0.1317	29.984		0.682448	1.46531		14.9409
			6	102.793	70.4458	95.1424	6.70238	48.7082	47.6148	99.563	71.6418	21.2023	134.851	82.5902	103.284	18.6041	4.9726	0.14183	30.016		0.693641	1.44167		15.41
		0.05	1	102.707	68.7592	94.0238	6.465	50.5285	50.1224	99.7529	75.2073	24.8588	134.897	82.1102	103.215	18.7903	5.21635	0.19889	30.016		0.728648	1.3724		15.9651
			2	105.306	66.2767	93.5224	6.19836	52.2514	51.1194	99.4113	76.5253	20.0815	138.773	84.7501	106.088	19.1477	5.93796	0.20605	30.032		0.721339	1.38631		17.1155
			3	101.665	72.0821	93.5969	6.74666	52.7569	51.1194	99.2936	78.5763	22.692	135.031	81.4863	102.665	19.3317	6.10157	0.2456	30.016		0.765364	1.30657		15.2172
			4	96.7361	75.7702	97.9729	7.42343	53.2157	52.1164	100.077	76.5798	22.3584	126.655	76.9216	97.0453	19.3384	6.1678	0.25397	29.984		0.789113	1.26725		13.0728
			5	106.703	73.5542	92.4978	6.80361	52.865	51.9653	99.603	79.6507	22.8874	138.384	86.191	107.082	19.3509	6.15666	0.27688	30.016		0.743828	1.3444		15.739
			6	102.224	75.8343	95.5498	7.24595	53.1951	52.1164	99.5611	76.3789	21.001	134.945	81.3512	102.89	19.5197	6.08624	0.27939	29.84		0.742336	1.3471		14.1997
		0.07	1	106.061	74.6285	93.2172	6.95666	36.8777	56.9202	99.3593	83.8387	14.1457	139.934	85.3021	106.898	19.5235	6.53152	0.33066	30.032		0.784286	1.27504		15.3663
			2	107.902	78.4436	95.5757	7.4973	2.87473	56.8899	99.5165	90.7128	0.97693	140.498	85.8884	108.252	19.9916	7.28886	0.50039	30.016		0.837979	1.19335		14.4388
			3	107.138	78.0326	97.5126	7.60916	2.87229	58.0078	99.5808	90.8577	0.97604	139.386	85.295	108.136	20.1678	7.35031	0.58198	30.032		0.840219	1.19017		14.2112
			4	107.995	79.2759	96.51	7.65091	2.87093	58.7631	99.9169	91.8822	1.00978	139.317	85.7324	108.499	20.1984	7.40463	0.61637	30.016		0.846852	1.18084		14.1811
			5	105.744	80.803	97.3054	7.86257	2.87344	58.8538	99.8794	93.9599	0.98146	137.822	83.6765	106.417	20.2731	7.40816	0.6629	30.032		0.882937	1.13258		13.5347
			6	107.645	81.6133	95.9674	7.83222	2.87748	58.884	100.002	95.0399	0.9779	139.827	85.7346	108.216	20.2701	7.41656	0.70466	30.288		0.878239	1.13864		13.8168
		RA	Recovery	103.828	80.2601	98.1759	7.87961	41.3203	67.132	99.4947	61.9528	28.5707	137.878	82.5097	104.655	19.2253	3.30395	0.26201	2		0.591973	1.68927		13.2817
	POST 1	RA	Baseline	104.503	67.1897	81.1965	5.45557	44.9173	44.9258	99.431	69.0911	19.5258	133.046	84.7806	104.903	17.3397	2.70074	0.04964	-2		0.658617	1.51833	1.59104	19.2287
		0.03	1	101.808	67.8639	85.6684	5.8138	46.0135	45.7416	99.1735	69.5742	21.024	132.912	82.1289	103.057	17.4764	2.91278	0.09451	30.016		0.675101	1.48126		17.7264
			2	105.632	65.774	85.9863	5.65566	48.5705	47.6752	99.565	72.769	23.6376	135.899	85.161	105.86	17.8493	4.25313	0.10336	30.016		0.687408	1.45474		18.7175
			3	107.689	68.9994	81.6986	5.63715	48.3966	46.7688	99.1611	75.604	20.464	137.912	87.5625	108.306	17.9851	4.70555	0.12434	30.032		0.698057	1.43255		19.2129
			4	101.948	74.5819	84.2679	6.28486	48.1136	46.799	99.8674	72.5517	19.8819	132.666	81.3917	102.57	18.1736	4.8526	0.11019	30.016		0.707342	1.41374		16.3201
			5	104.976	64.3495	88.1864	5.67475	48.3886	46.799	99.6624	72.6528	19.695	135.658	84.4022	105.699	18.2634	4.90808	0.1277	30.032		0.687355	1.45485		18.6263
			6	106.452	63.1646	86.5909	5.46948	47.4396	45.8322	100.657	71.4778	19.7694	136.545	85.3833	106.72	18.4723	4.86623	0.12035	30.016		0.669766	1.49306		19.512
		0.05	1	105.338	67.6791	87.5973	5.92851	33.9346	50.1224	99.648	74.2381	14.6797	136.742	84.6262	106.322	18.7556	5.00677	0.16182	30.032		0.698235	1.43218		17.9341
			2	105.661	70.2579	87.019	6.11378	2.86681	51.1194	99.7264	80.3389	0.97087	136.528	84.7912	105.732	18.8296	5.92459	0.20476	29.968		0.759833	1.31608		17.2941
			3	105.964	68.6648	86.5103	5.94022	2.86834	52.056	100.415	80.6948	0.9668	137.161	85.2659	107.031	19.1162	6.07855	0.22893	29.984		0.753942	1.32636		18.018
			4	102.732	68.9388	90.2075	6.2188	2.87085	51.0892	99.8518	80.3745	0.96608	133.31	81.7849	103.093	19.3223	6.07563	0.26384	30.016		0.779632	1.28266		16.5776
			5	104.807	74.0886	83.9908	6.22276	2.86578	51.059	100.114	77.9704	0.9707	135.367	84.8848	105.588	19.4947	6.0727	0.28133	30.016		0.738441	1.3542		16.968
			6	106.023	72.8077	82.0504	5.97391	2.86567	51.0892	100.481	79.8017	0.97275	135.264	85.9701	104.785	19.5366	6.02712	0.29597	29.984		0.761575	1.31307		17.5405
		0.07	1	102.144	68.6697	86.1162	5.91358	2.87184	57.9172	100.53	82.4129	0.9762	130.933	82.1726	102.566	19.6104	6.51223	0.34326	30.016		0.803508	1.24454		17.3442
			2	108.687	69.1651	86.4719	5.98083	2.87525	58.8538	100.444	89.7162	0.97213	138.215	87.6683	109.119	19.8895	7.34694	0.43259	29.984		0.822183	1.21627		18.2449
			3	110.777	75.6538	82.9344	6.2743	2.87638	59.7903	100.408	93.2681	0.97375	140.675	89.7919	111.516	20.0552	7.42594	0.52279	30.016		0.836367	1.19565		17.7734
			4	110.97	73.4401	85.3017	6.26457	2.87514	59.8508	100.212	93.332	0.97811	143.075	89.7297	111.744	20.1035	7.48573	0.67647	29.984		0.835231	1.19727		17.8374
			5	111.635	76.3146	83.8975	6.40261	2.87732	59.8508	100.049	96.2623	0.97675	144.149	90.5902	112.734	20.2153	7.45775	0.73299	30.016		0.853887	1.17111		17.6075
			6	111.547	73.4962	88.8245	6.52826	2.87173	59.8508	100.199	97.6254	0.9765	144.328	89.2855	112.177	20.2494	7.46669	0.73777	30.208		0.87028	1.14906		17.1833
		RA	Recovery	103.644	83.5178	82.5838	6.89722	38.2338	58.884	99.9937	57.8387	24.8202	134.99	84.3114	104.44	19.2929	3.20495	0.27235	2		0.5538	1.8057		15.1423
	POST 2	RA	Baseline	102.508	70.6927	72.709	5.14	43.8909	43.8684	97.9351	69.273	22.8867	129.687	84.7515	102.56	17.7355	2.56219	0.06282	-2.0008		0.675439	1.48052	1.62229	19.9533
		0.03	1	103.79	70.6045	73.4624	5.18678	46.8286	45.8624	98.5359	76.7361	20.3768	132.463	85.8924	104.035	17.8829	2.64506	0.07496	30.032		0.737599	1.35575		20.0577
			2	101.664	70.405	76.5636	5.39047	47.7579	46.7688	97.8499	74.0699	23.6356	131.394	83.3874	102.644	17.7942	4.18149	0.1145	30.016		0.721621	1.38577		19.0417
			3	105.787	73.7386	70.1229	5.17076	47.8398	46.7386	98.5877	74.5669	22.9624	134.048	88.3485	106.31	18.2542	4.55742	0.1341	30.032		0.701411	1.4257		20.5598
			4	99.8689	72.452	72.7757	5.27275	47.2363	45.8926	98.6216	70.6438	22.5672	128.773	82.8021	100.517	18.5134	4.6758	0.12755	30.016		0.702801	1.42288		19.0636
			5	101.008	77.5683	72.9255	5.65671	46.1849	46.7084	98.6059	70.7356	21.1131	127.133	83.771	100.832	18.7423	4.68055	0.16971	30.016		0.70152	1.42548		17.8252
			6	103.338	74.385	72.9217	5.42428	46.916	46.7688	98.9295	71.9433	25.7175	132.539	86.0038	104.177	18.8619	4.7148	0.13716	30.032		0.690591	1.44804		19.2056
		0.05	1	104.886	76.5537	73.219	5.60518	39.3958	50.1526	98.765	73.4466	19.1818	134.206	86.771	105.465	18.8869	4.87978	0.17765	30.016		0.696404	1.43595		18.8157
			2	104.812	74.8779	74.2464	5.55941	2.87706	51.0892	98.8234	78.0809	0.97705	133.237	83.3564	105.456	19.0479	5.88388	0.23998	30.032		0.740411	1.3506		18.9689
			3	103.516	75.7093	77.4939	5.86701	2.87861	50.1526	99.3473	80.6244	0.97812	131.278	84.5527	102.368	19.3463	6.04603	0.34123	30.016		0.787592	1.26969		17.4481
			4	103.173	73.6827	75.589	5.5696	2.87541	50.0922	99.231	79.1935	0.97847	129.918	85.4286	103.687	19.7364	5.93772	0.34799	30.032		0.763772	1.30929		18.6167
			5	104.781	70.5358	77.3995	5.45944	2.87586	50.1224	99.4561	80.3748	0.98303	129.297	86.1395	102.897	19.756	6.00638	0.31408	30.016		0.781119	1.28021		18.8475
			6	103.365	70.8463	74.4335	5.27334	2.8767	52.0258	99.5603	80.32	0.9826	130.378	85.3795	104.191	19.7584	6.01891	0.33556	30.016		0.77089	1.2972		19.7581
		0.07	1	106.949	71.1343	82.195	5.84688	2.87929	57.7661	98.8733	84.8319	0.98141	135.507	86.7254	107.404	19.9071	6.50352	0.35458	30.016		0.789838	1.26608		18.3695
			2	107.106	78.7983	82.5421	6.50418	2.87854	58.8538	99.4113	90.5723	0.98031	138.342	86.5668	107.977	20.0496	7.3004	0.60358	30.032		0.838809	1.19217		16.6012
			3	107.599	79.8658	80.9821	6.4677	2.88167	58.884	99.7517	92.8198	0.98272	137.405	87.3684	108.014	20.2734	7.37496	0.65506	30.016		0.859333	1.16369		16.7005
			4	107.355	84.5308	76.4527	6.46261	2.88104	58.884	99.5635	95.0597	0.9907	138.412	87.6016	108.281	20.2972	7.45749	0.69609	30.016		0.877896	1.13909		16.755
			5	106.604	79.9167	82.867	6.62246	2.88128	59.8206	99.7014	98.4062	0.98454	138.337	86.3815	107.416	20.2831	7.48581	0.76423	30.032		0.916126	1.09155		16.2199
			6	108.489	70.2204	84.9031	5.96193	3.93648	59.7601	99.6561	97.3915	0.98145	138.764	87.6899	109.133	20.4254	7.45814	0.81644	-29.52		0.892409	1.12056		18.305
		RA	Recovery	100.367	82.1952	81.078	6.66422	36.6578	465.634	99.502	58.2553	25.3448	132.808	81.7334	101.18	19.4516	3.1552	0.2993	2		0.575756	1.73685		15.1826
7	PRE-DRY	RA	Baseline	91.8708	70.0834	83.3933	5.84449	45.8432	45.7718	95.7715	57.9113	16.6702	125.096	75.2713	92.528	17.6411	2.93519	7.75099	-120		0.625878	1.59776	0.849905	15.8317
		0.03	1	96.3331	72.2814	84.4717	6.10573	43.8189	45.8624	96.726	54.7522	16.2714	134.899	79.6606	97.102	18.2015	2.89465	8.0348	30.016		0.563862	1.77348		15.9034
			2	94.7779	75.1295	86.1813	6.47475	48.5076	48.9743	97.2658	59.7305	13.6823	133.746	77.6912	95.4943	18.2869	4.00364	8.46362	30.032		0.625487	1.59875		14.7487
			3	98.6079	77.5118	86.8112	6.7289	49.8638	49.1556	96.972	62.9597	14.8889	139.165	81.3316	99.1845	17.9848	4.82424	10.5095	30.016		0.634773	1.57537		14.7401
			4	95.1653	74.5263	87.5835	6.52727	49.1218	49.0347	97.561	61.0741	15.5132	133.815	78.4485	96.2321	18.1949	5.06066	10.761	30.032		0.634654	1.57566		14.7431
			5	94.7021	75.0924	88.1565	6.61988	50.4507	49.0951	97.3796	60.2186	15.3186	131.231	77.1046	95.5835	18.5618	4.98135	10.294	30.016		0.63001	1.58728		14.4389
			6	96.2058	68.0344	87.6337	5.96211	49.3834	47.7658	97.6054	61.3974	15.6289	133.429	78.4059	96.8076	18.5957	5.02424	11.0948	30.016		0.634221	1.57674		16.2371
		0.05	1	95.8697	73.0647	87.5183	6.3945	44.7508	49.1254	97.4164	60.6108	15.844	133.689	77.6689	96.5807	18.825	4.90367	12.6078	30.032		0.627566	1.59346		15.1037
			2	97.4577	82.1696	92.493	7.60012	2.87535	52.9321	97.8384	62.57	0.97441	141.02	78.9398	98.1282	18.8278	5.51248	14.3958	30.016		0.637635	1.5683		12.9114
			3	97.1307	78.0446	91.5413	7.1443	2.87787	52.056	98.2289	63.2135	0.97506	143.449	79.4333	98.4445	18.9483	6.01351	17.1941	30.032		0.642123	1.55733		13.7794
			4	98.0849	74.7083	84.1397	6.28594	2.8782	52.9926	98.1104	65.4745	0.97352	138.109	80.2314	98.5237	19.3125	5.99558	18.4122	30.064		0.664556	1.50476		15.6737
			5	98.4845	79.8223	85.4151	6.81803	2.87916	51.1496	97.644	64.7277	0.97142	139.731	80.5691	99.3562	19.532	6.00356	22.0077	30.016		0.651471	1.53499		14.5726
			6	99.6618	85.3228	89.8585	7.66698	2.88001	52.0258	98.1566	64.5746	0.97455	142.509	81.1894	100.793	19.7092	5.96416	25.5372	30.016		0.640667	1.56087		13.1464
		0.07	1	100.278	89.8616	96.8217	8.70056	2.87603	55.8325	98.4889	65.6536	0.97962	146.034	80.5429	101.338	19.6666	6.43764	30.692	29.968		0.647866	1.54353		11.6473
			2	104.193	88.3116	96.0716	8.48423	2.88343	57.7963	98.3375	67.2287	0.9813	151.668	83.7853	105.203	19.7649	6.93662	29.2991	30.032		0.639035	1.56486		12.3999
			3	101.666	82.7658	92.5046	7.65622	2.88001	57.887	98.124	67.3147	0.97562	143.635	82.0791	102.369	19.7728	7.1456	28.5664	30.016		0.657572	1.52075		13.3707
			4	103.781	78.7297	87.4548	6.88529	5.71515	58.8235	97.5953	69.0044	0.98031	144.608	84.0921	104.691	19.9048	7.1787	33.1589	30.032		0.659123	1.51717		15.2051
			5	100.118	79.534	88.3691	7.02835	2.88685	58.8538	99.2659	69.0841	0.98863	137.854	80.4843	100.982	19.9512	7.23719	35.0949	30.016		0.684121	1.46173		14.3679
			6	100.912	80.2902	90.7859	7.28922	2.88649	59.7601	97.9377	70.5563	0.98284	140.472	81.3357	101.653	19.9258	7.31532	34.4421	30.032		0.694088	1.44074		13.9457
		RA	Recovery	95.593	78.3041	93.6321	7.33178	40.4297	58.8538	97.3128	49.1225	14.1889	132.308	76.6351	96.3787	19.1672	3.72722	17.0264	120		0.509682	1.96201		13.1453
	HOWI	RA	Baseline	101.11	74.3995	92.0878	6.85128	45.726	46.7688	96.75	61.164	20.5134	138.824	80.5377	101.813	17.8508	2.87869	8.32074	-120.08		0.600751	1.66458	0.685762	14.8604
		0.03	1	100.124	85.5551	102.28	8.75059	47.7743	49.1254	97.5281	61.2342	15.8612	140.381	78.526	101.091	17.9563	3.31872	8.80506	30.016		0.605736	1.65088		11.5524
			2	102.339	74.8203	97.1694	7.27024	49.771	49.0347	97.7591	65.1506	17.23	142.638	81.5708	103.058	17.9964	4.78003	11.1331	30.032		0.632174	1.58184		14.1753
			3	104.298	71.5387	91.5564	6.54982	49.3914	47.7356	97.6662	64.4129	17.3153	145.217	83.3713	105.123	18.4829	4.91974	10.1887	30.016		0.612741	1.63201		16.0497
			4	101.16	68.8903	91.9437	6.33403	49.3792	47.7658	98.1938	63.5576	17.1363	139.38	80.6874	101.759	18.7754	4.87343	9.14965	30.064		0.624587	1.60106		16.0655
			5	102.054	67.5299	91.5964	6.1855	49.38	47.7054	97.9064	63.4034	19.1057	141.025	81.1981	102.873	18.8039	4.85938	12.2954	30.08		0.616327	1.62252		16.6313
			6	105.029	74.8817	91.7916	6.87351	49.3773	47.796	97.6507	64.8562	18.946	145.8	83.3312	105.773	18.8852	4.85451	9.08687	30.064		0.613164	1.63088		15.3885
		0.05	1	99.7187	91.3762	106.142	9.69885	51.9299	51.1798	98.3153	64.4327	14.7612	140.18	77.9787	100.797	18.6664	5.26645	17.8361	30.016		0.639233	1.56438		10.3927
			2	104.538	87.8587	105.148	9.23819	53.0774	52.0862	98.5867	67.8442	17.6635	146.535	81.5327	105.507	18.916	6.03623	17.6149	30.032		0.643028	1.55514		11.4208
			3	103.306	78.2376	99.3078	7.76961	53.2677	52.0258	98.5907	68.0248	18.1088	144.297	81.464	104.281	19.3486	6.10892	18.2138	30.016		0.652324	1.53298		13.4216
			4	105.607	73.7566	95.1282	7.01634	53.7568	52.1164	98.0506	69.905	19.6118	146.561	83.4372	106.407	19.5219	6.05093	19.7916	30.032		0.656957	1.52217		15.1656
			5	104.788	83.3447	100.732	8.39549	53.8438	52.9623	98.7072	68.5779	18.5368	146.409	81.2532	105.484	19.5364	5.94031	18.667	30.016		0.650127	1.53816		12.5643
			6	104.311	82.4075	103.767	8.55119	53.9624	53.0228	98.4925	69.5309	17.6903	148.101	81.3295	105.361	19.3905	6.08112	19.8476	30.064		0.659932	1.51531		12.3212
		0.07	1	104.603	89.9279	105.654	9.50122	38.8055	56.8899	98.5867	70.9535	14.0337	146.887	81.6335	105.698	19.5606	6.58817	28.4687	30.032		0.671286	1.48968		11.1247
			2	106.449	89.8051	106.135	9.5315	2.87807	57.9776	98.5884	70.7712	0.97702	149.258	82.9098	107.479	19.6767	7.1539	29.6241	30.016		0.658464	1.51869		11.2762
			3	108.152	89.1239	103.864	9.25674	2.87344	57.9474	98.2356	70.3131	0.98138	150.155	84.2408	109.093	19.8489	7.21315	33.9858	30.032		0.644526	1.55153		11.7852
			4	103.937	85.778	103.432	8.87215	2.88275	58.8235	98.5734	68.5392	0.98106	142.268	80.9114	104.788	19.9066	7.24909	34.6665	30.016		0.654075	1.52888		11.8109
			5	108.605	85.7748	101.873	8.73817	2.88712	58.884	98.2015	70.4716	0.98242	149.76	84.7519	109.515	19.9045	7.25338	38.6385	30.064		0.643489	1.55403		12.5329
			6	107.542	86.7829	104.499	9.0687	2.88232	59.8206	98.4146	72.7446	0.98185	148.897	83.1214	108.687	19.9324	7.31931	39.113	30.8		0.669306	1.49408		11.9848
		RA	Recovery	102.732	81.7393	107.329	8.77296	43.0534	59.8206	98.088	50.6913	14.293	143.939	80.0118	103.634	18.9747	4.02755	16.8074	120		0.489138	2.04441		11.8129
	POST 1	RA	Baseline	105.066	71.2102	81.9221	5.83369	44.8485	44.8956	96.9184	62.4307	17.3318	142.587	84.2393	105.785	17.5167	2.88014	6.39146	-120		0.590164	1.69445	0.468098	18.1335
		0.03	1	103.488	76.9237	82.4572	6.34292	32.4607	46.7688	97.0215	60.6654	14.4233	142.522	83.614	104.373	17.7117	2.95381	7.04824	30.032		0.581236	1.72047		16.4551
			2	101.651	79.6605	86.1592	6.86348	37.6072	49.1254	97.3017	68.5774	12.4787	140.136	82.126	102.387	17.7105	4.29933	11.5305	30.016		0.669789	1.49301		14.9176
			3	102.956	68.9236	87.4768	6.02921	48.4408	47.6148	96.8282	66.5732	19.1808	140.245	81.8274	103.621	17.9829	4.79695	11.0415	30.032		0.642467	1.5565		17.1865
			4	105.272	67.0282	87.117	5.8393	48.4272	46.8292	97.4109	66.2695	18.4075	142.909	83.4386	105.822	18.5869	4.70928	10.7247	30.016		0.626237	1.59684		18.1223
			5	100.93	72.7967	89.153	6.49005	48.1431	46.799	97.8516	63.7236	17.8313	139.521	80.9223	102.195	18.7929	4.72918	12.1145	30.016		0.623552	1.60372		15.7464
			6	103.155	74.5383	87.4228	6.51635	48.3712	47.6752	97.9778	64.8207	18.7467	139.912	82.9895	103.366	18.7716	4.79895	12.7672	29.968		0.627101	1.59464		15.8625
		0.05	1	99.2038	81.8861	88.8616	7.27653	32.9669	49.1556	97.6067	66.1122	13.9927	136.412	79.1085	100.386	18.904	5.08324	18.0199	30.064		0.658577	1.51842		13.7959
			2	105.107	82.4291	87.4112	7.20522	2.87579	51.0892	97.6139	70.1877	0.97925	143.426	84.995	105.797	19.0699	5.88497	19.3756	30.032		0.663416	1.50735		14.6834
			3	103.245	74.3332	88.1018	6.54889	2.87251	51.9351	97.9502	70.599	0.98093	141.319	82.3994	104.117	19.2847	5.97898	20.1347	30.016		0.678075	1.47476		15.8984
			4	102.038	65.0513	90.2814	5.87292	2.8728	51.0892	97.9053	69.6179	0.98314	138.437	80.2908	102.557	19.4916	5.96271	18.7338	29.984		0.678825	1.47313		17.4626
			5	102.892	65.8615	91.1479	6.00313	2.87211	51.0892	97.8128	70.4423	0.98536	139.32	81.2343	103.384	19.6508	5.91501	21.5581	30.016		0.681367	1.46764		17.2216
			6	105.28	74.027	86.2434	6.38434	2.87549	50.9985	97.6961	68.7606	0.98588	142.554	84.9349	106.057	19.6819	5.90358	21.6603	30.032		0.648335	1.54241		16.6121
		0.07	1	106.093	84.3882	85.2223	7.19176	2.87797	57.7661	97.6614	72.1939	0.98602	145.11	85.8836	106.958	19.5292	6.45969	28.0479	30.064		0.674977	1.48153		14.8722
			2	106.263	85.3075	86.3975	7.37036	2.87801	57.8567	97.7843	71.0739	0.98756	146.094	85.7535	106.984	19.7244	7.21939	39.6682	29.968		0.664341	1.50525		14.5154
			3	106.477	81.6101	83.5777	6.82079	2.87928	58.8235	98.4761	69.5882	0.98544	145.873	86.1606	107.427	19.9014	7.27748	43.502	29.936		0.64777	1.54376		15.75
			4	108.113	80.0661	83.5872	6.69251	2.87638	58.8538	98.2323	68.4378	0.98771	147.539	87.3616	109.04	19.9356	7.2823	44.8162	29.984		0.627639	1.59327		16.2928
			5	106.847	79.1307	85.0771	6.73221	2.87665	59.7601	97.9774	69.8477	0.98854	144.689	85.8684	107.711	19.9304	7.33407	42.2265	30.016		0.648474	1.54208		15.9993
			6	105.778	73.9185	88.8242	6.56575	2.87532	60.7269	98.1463	71.5846	0.98561	144.512	84.2357	106.523	19.8908	7.27361	34.887	31.168		0.672009	1.48808		16.2241
		RA	Recovery	101.355	77.9902	92.5959	7.22158	39.8886	59.7903	97.7215	48.5749	14.7477	139.158	80.9615	102.216	18.9813	3.62908	16.5921	120		0.475218	2.1043		14.1543
	POST 2	RA	Baseline	91.3815	68.861	89.7098	6.17751	45.1817	44.956	95.4902	60.4733	18.9569	125.526	72.7475	91.9103	17.9367	2.5806	7.59024	-120		0.657959	1.51985	0.51763	14.8782
		0.03	1	93.5699	78.8098	73.3824	5.78325	45.6814	46.6782	96.5225	60.3779	18.4968	134.985	79.1438	94.6295	18.2232	2.9615	11.6781	30.016		0.638046	1.56729		16.3627
			2	90.5968	77.4275	74.226	5.74714	47.3974	46.799	96.7221	60.9172	19.0935	128.339	75.915	91.3008	18.2629	4.41663	10.3638	30.032		0.667214	1.49877		15.8863
			3	92.8162	71.8224	76.3444	5.48324	48.4302	46.799	96.6241	62.6805	19.5373	129.445	76.1484	93.2738	18.4979	4.63219	11.1254	30.016		0.672005	1.48808		17.0107
			4	90.4917	67.5559	77.4987	5.23549	48.3317	46.8897	96.6229	62.9898	19.5735	125.546	73.0634	91.3512	18.687	4.72764	11.2859	30.032		0.689534	1.45026		17.4484
			5	89.5249	69.3352	75.9537	5.26626	48.1344	46.8292	96.6204	61.84	19.9829	121.494	72.7742	90.115	18.9013	4.63863	10.5595	30.064		0.686234	1.45723		17.1117
			6	91.0261	72.0375	77.2303	5.56348	48.2313	46.799	96.5278	62.4962	20.4265	126.41	74.5232	91.3862	18.9978	4.61825	12.2057	30.112		0.683869	1.46227		16.4261
		0.05	1	91.059	79.2985	80.4016	6.37573	35.6055	50.9381	96.473	62.6852	15.8194	133.676	76.1139	92.3303	18.9712	4.96849	18.1277	30.064		0.678923	1.47292		14.4815
			2	90.6848	84.1816	78.6651	6.62215	52.7434	52.0862	97.5658	62.948	18.1432	131.597	74.8356	91.6102	19.1363	5.76039	19.1533	30.032		0.687129	1.45533		13.8339
			3	97.6491	73.3446	74.5569	5.46835	53.1121	52.056	97.5144	66.1141	20.6927	139.869	81.3189	98.4998	19.2947	5.9652	19.9526	30.016		0.67121	1.48985		18.0127
			4	91.4437	80.3644	79.2699	6.37047	52.6373	51.9653	97.6178	62.1227	19.5795	131.151	74.381	92.3381	19.5722	5.90865	21.8153	30.016		0.672774	1.48638		14.4947
			5	96.6171	72.2317	81.0849	5.8569	53.0473	51.9955	97.2996	65.1173	22.5666	136.502	78.1084	97.1683	19.5515	5.86683	21.9464	29.984		0.670149	1.4922		16.5904
			6	98.8561	75.2415	77.8709	5.85912	52.7616	51.1194	97.1804	66.3903	21.5073	142.167	81.816	99.7011	19.6072	5.94757	22.6571	29.984		0.665893	1.50174		17.0164
		0.07	1	97.6287	82.435	76.1091	6.27405	34.3484	57.8265	97.5173	67.5996	13.7895	140.631	81.6966	98.5896	19.6464	6.52093	29.5255	30.016		0.685667	1.45843		15.7139
			2	93.9051	79.0792	73.9019	5.8441	2.88378	58.9142	98.2801	68.5109	0.98814	136.268	78.7156	94.9552	19.7915	7.23543	32.41	29.984		0.721508	1.38599		16.248
			3	100.199	80.0796	73.801	5.90996	2.88349	59.8206	98.113	67.4255	0.98881	144.312	84.2725	101.016	19.891	7.31029	42.0849	30.016		0.667473	1.49819		17.0925
			4	99.2005	82.9578	75.5014	6.26343	4.40753	59.7601	98.084	67.3196	0.99412	142.576	83.2457	100.324	19.9535	7.32763	39.5973	30.016		0.671025	1.49026		16.0174
			5	100.253	79.1967	78.9503	6.2526	2.87843	59.881	98.9436	69.081	0.99017	143.435	82.2778	100.942	19.8885	7.39021	42.1571	30.032		0.684362	1.46121		16.144
			6	100.435	78.2422	80.984	6.33637	2.88029	59.881	97.5867	69.9291	0.9889	144.849	81.9873	101.596	19.9033	7.38408	41.0647	30.384		0.688304	1.45285		16.0338
		RA	Recovery	94.5899	77.5838	84.0734	6.52273	43.0762	59.7601	97.3519	51.1342	16.6721	136.899	76.6762	95.4886	19.0363	3.5352	14.536	120		0.5355	1.86741		14.6394
12	PRE-DRY	RA	Baseline	92.7889	114.845	81.7522	9.3888	41.4459	41.1191	97.4433	89.9378	12.0358	118.639	72.7382	93.6101	17.4874	2.99643	0.08224	-120.032		0.96077	1.04083	1.69368	9.9704
		0.03	1	92.2973	123.231	80.8729	9.96606	42.1399	42.0254	97.679	92.6534	12.0291	119.327	71.4337	93.3823	17.4892	3.05708	0.08887	30.032		0.992195	1.00787		9.37003
			2	94.2882	121.46	79.0194	9.59771	44.888	43.9288	97.6117	102.158	12.6776	117.56	73.2385	91.7163	17.6049	3.7116	0.06226	30.016		1.11385	0.897789		9.55605
			3	93.4275	118.235	78.1469	9.23971	45.4613	44.8654	97.563	101.689	12.0491	119.725	73.7598	94.2721	17.7653	4.32199	0.11912	30.032		1.07867	0.927067		10.2029
			4	92.5355	117.19	75.8141	8.88463	45.607	44.8654	97.6111	97.8888	12.5122	118.484	70.8177	93.7604	17.9596	4.46353	0.1017	30.016		1.04403	0.957825		10.5531
			5	97.0342	116.591	77.3837	9.02227	45.4723	44.8956	97.6162	99.6373	11.9557	122.694	76.8631	97.8922	18.1767	4.58878	0.13629	30.032		1.01783	0.982485		10.8501
			6	94.6309	121.603	77.99	9.4838	45.3144	44.0497	98.0509	102.295	11.8855	120.594	73.7644	95.3336	18.4231	4.65671	0.15182	30.016		1.07302	0.931948		10.0523
		0.05	1	95.5542	124.916	81.5178	10.1829	34.9106	46.6782	98.4128	106.359	10.0357	122.613	75.2359	96.5323	18.5311	4.65843	0.16759	29.936		1.1018	0.907608		9.47983
			2	95.0635	121.018	80.7952	9.77769	2.87876	47.6148	98.2478	112.569	0.9802	122.532	75.2424	96.4916	18.6026	5.30329	0.18632	30.016		1.16662	0.857178		9.86855
			3	96.5331	121.196	79.9401	9.68844	2.87645	47.7356	98.5843	116.725	0.98186	122.211	76.4582	97.369	18.9546	5.50704	0.19016	29.984		1.19879	0.834172		10.05
			4	98.2981	120.495	75.6617	9.11685	2.87411	47.7054	98.5875	116.235	0.9829	124.677	78.9845	99.3359	19.0571	5.51668	0.19559	30.016		1.17012	0.854612		10.8959
			5	98.3499	119.502	79.6659	9.52024	2.87898	49.1254	98.585	117.566	0.98116	125.032	77.9125	99.2131	19.2647	5.64673	0.22304	30.032		1.18498	0.843895		10.4213
			6	98.7534	123.55	80.7424	9.97577	3.50396	50.0015	98.5855	121.346	1.01125	125.98	77.6738	99.8393	19.2512	5.69473	0.22415	30.016		1.21541	0.822767		10.0082
		0.07	1	99.9957	124.096	83.6251	10.3775	41.4596	52.0862	98.3478	119.407	7.60816	128.714	77.125	101.098	19.256	5.74677	0.32577	29.984		1.18111	0.846664		9.74201
			2	100.42	126.682	81.3104	10.3006	2.88133	53.9896	98.5397	115.479	0.97999	127.77	79.4127	101.278	19.6742	6.49931	0.48348	30.016		1.14022	0.877024		9.83223
			3	99.9116	127.936	81.1193	10.3781	2.88023	55.8627	98.5895	115.133	0.98258	127.654	79.3558	101.076	19.9566	6.76849	0.53523	29.984		1.13908	0.877904		9.73936
			4	104.036	123.26	76.324	9.40767	2.88009	55.9534	98.5894	119.595	0.98258	132.341	80.4788	105.215	20.0328	6.91446	0.57267	30.016		1.13667	0.879763		11.1839
			5	100.324	120.968	75.5419	9.13817	2.87816	57.9172	98.585	121.514	0.98191	126.071	79.1496	101.411	20.0877	6.98691	0.59174	30.032		1.19823	0.834563		11.0976
			6	98.2788	123.754	73.2265	9.0621	2.95688	57.8567	98.5893	123.517	0.9836	122.113	79.0808	99.081	20.1136	7.0817	0.63925	27.776		1.24662	0.802168		10.9336
		RA	Recovery	89.0612	130.578	67.5072	8.81498	37.58	56.8597	98.5187	74.1303	20.7478	113.033	72.2196	90.152	19.4223	3.25959	0.37236	120		0.822281	1.21613		10.2271
	HOWI	RA	Baseline	92.6473	87.7196	95.8628	8.40904	40.2258	39.2157	98.6281	89.2344	13.9983	118.873	70.9538	93.2402	18.0054	2.87978	0.08513	-120		0.957038	1.04489	2.49551	11.0881
		0.03	1	96.3839	93.1641	99.6132	9.28037	31.074	42.0254	98.6224	99.4394	10.0613	123.202	73.552	97.2057	17.9607	2.958	0.08998	30.016		1.02298	0.977538		10.4743
			2	92.4322	89.1847	97.465	8.69239	2.86886	42.9926	98.5714	106.158	0.96894	118.582	70.507	93.1532	18.0397	3.97213	0.07982	30.032		1.13961	0.877493		10.7166
			3	92.4811	87.9564	94.9976	8.35565	9.34537	44.8654	98.5706	106.538	1.54891	117.343	71.2865	92.9352	18.3404	4.23119	0.08283	30.016		1.14637	0.872321		11.1224
			4	93.9888	89.7164	95.592	8.57616	46.1838	44.8654	98.58	108.998	13.9267	119.385	72.5101	94.5573	18.4355	4.31513	0.07904	30.016		1.15272	0.867515		11.0256
			5	93.3803	89.8271	96.6028	8.67755	46.7403	45.7416	98.5833	109.653	13.368	119.418	71.726	94.1017	18.3733	4.42089	0.06612	29.984		1.16527	0.858174		10.8443
			6	93.9672	89.2657	96.8389	8.64439	47.4352	45.8624	98.5837	110.484	14.7311	120.112	72.2705	94.4834	18.3146	4.50923	0.08643	30.064		1.16935	0.855174		10.93
		0.05	1	99.6509	94.5054	98.7639	9.33372	31.477	47.7356	98.5786	119.334	10.3092	126.289	76.2583	100.083	18.3383	4.58518	0.10614	30.016		1.19235	0.838677		10.7227
			2	96.1269	91.6789	96.8051	8.87499	2.86868	49.1858	98.5721	121.884	0.97307	122.161	73.8932	96.8789	18.4837	5.17701	0.119	29.984		1.25811	0.794845		10.916
			3	96.6347	92.9323	98.1158	9.11813	2.87042	50.0015	98.5728	122.481	0.97439	123.329	74.0706	97.3361	18.7971	5.36223	0.14636	30.016		1.25833	0.794704		10.675
			4	95.0348	92.1313	96.6405	8.90362	2.87061	50.1828	98.5743	124.12	0.97818	121.178	73.0881	95.7524	18.9039	5.60882	0.15023	29.984		1.29626	0.771449		10.7543
			5	97.7469	92.2984	97.722	9.01958	2.8725	51.0288	98.5725	125.384	0.97788	124.401	75.3863	98.3953	19.0578	5.72812	0.15843	30.016		1.27429	0.78475		10.9091
			6	98.0796	92.0767	99.6772	9.17794	2.87241	51.1194	98.5724	126.388	0.9769	125.136	75.195	98.5317	19.1539	5.70047	0.17923	30.336		1.28271	0.779599		10.7357
		0.07	1	101.477	96.4427	100.697	9.71144	2.87691	54.9866	98.575	130.881	0.97722	129.189	77.7636	102.154	19.2141	6.06903	0.22643	30.016		1.28122	0.780507		10.5189
			2	101.133	99.6277	100.21	9.98371	2.87785	55.9534	98.5895	135.01	0.97974	128.639	77.72	101.844	19.4222	6.77375	0.32503	30.032		1.32565	0.754346		10.2011
			3	101.574	100.245	97.6332	9.78726	2.877	56.8295	98.5729	137.175	0.97867	128.305	78.5846	102.178	19.7802	7.01044	0.40252	30.032		1.34251	0.744876		10.4399
			4	101.024	102.031	97.872	9.98594	2.87582	60.2435	98.5767	140.166	0.97949	128.23	78.2142	101.688	19.9637	7.07849	0.53071	29.968		1.3784	0.72548		10.1831
			5	102.139	104.193	98.2971	10.2419	2.8783	57.887	98.5745	142.758	0.98119	129.201	79.0417	102.758	20.0761	7.14933	0.51315	29.984		1.38926	0.719806		10.0331
			6	103.028	105.747	98.7603	10.4436	2.87585	57.9172	98.5752	143.731	0.98215	131.068	79.8292	103.922	20.0727	7.17777	0.54976	29.888		1.38307	0.723029		9.95079
		RA	Recovery	95.0553	104.487	92.9463	9.71164	38.5418	55.9232	98.6516	83.1349	24.0217	123.698	73.781	95.7542	19.4549	3.41235	0.38429	120		0.868211	1.15179		9.85973
	POST 1	RA	Baseline	88.6412	88.628	79.6672	7.06075	42.0878	41.1191	97.6778	97.1822	17.274	112.266	69.6483	89.2084	17.6547	2.47316	0.05758	-120		1.08938	0.917951	1.79716	12.6344
		0.03	1	85.144	91.5731	78.4196	7.18113	30.4275	42.962	98.0985	93.9399	15.764	108.746	66.3776	85.6372	17.4374	2.81629	0.06984	30.016		1.09695	0.911617		11.9253
			2	88.1345	91.8004	77.7665	7.139	2.86501	43.9288	97.9199	107.363	0.96879	110.753	69.5662	88.6456	17.7529	3.82123	0.08646	30.016		1.21115	0.825661		12.4171
			3	85.8902	91.7936	77.2327	7.08947	2.86538	44.8352	98.1567	112.225	0.96833	108.166	67.4182	86.644	18.0618	4.23128	0.10579	30.032		1.29525	0.772052		12.2215
			4	83.689	93.0699	73.9924	6.88646	2.86446	44.8956	98.3913	112.392	0.97127	104.106	66.1979	84.0057	18.2396	4.37428	0.0903	30.016		1.33791	0.747436		12.1987
			5	87.5182	94.8211	76.6098	7.26422	2.87037	44.8956	98.5688	115.33	0.97058	109.548	69.4435	88.0834	18.4589	4.36989	0.12169	30.032		1.30932	0.763753		12.1257
			6	86.1432	92.5959	77.0803	7.13733	2.86643	45.802	98.569	110.707	0.97484	108.241	67.492	86.5008	18.5337	4.43351	0.10797	30.016		1.27984	0.781351		12.1195
		0.05	1	88.9224	92.8767	80.4771	7.47444	2.87105		98.5674		0.97524	112.865	69.9732	89.6298	18.635	4.62087	0.12681	30.032		0	#DIV/0!		11.9915
			2	88.1769	92.5179	80.2243	7.42218	2.87163	49.2764	98.5671	115.904	0.97445	111.607	69.0402	88.5991	18.8116	5.23769	0.19647	30.016		1.30818	0.764421		11.9371
			3	90.1082	93.5831	79.8395	7.47163	2.87095	50.1224	98.569	125.464	0.97412	113.875	70.9092	90.9032	19.0119	5.59469	0.16545	30.016		1.38019	0.724536		12.1664
			4	90.9213	97.306	78.3904	7.62786	2.87581	50.1526	98.572	127.045	0.97641	113.953	71.7402	91.3038	19.2561	5.62441	0.19267	30.032		1.39145	0.718675		11.9698
			5	90.756	95.6656	83.6507	8.00249	2.87225	51.0892	98.5735	122.304	0.97414	114.925	69.9025	90.7131	19.3259	5.72003	0.20428	30.016		1.34825	0.741702		11.3356
			6	91.2592	95.5515	82.8299	7.91452	2.873	51.0892	98.5704	121.273	0.97138	115.572	71.4031	91.8321	19.3591	5.63208	0.20363	30.112		1.3206	0.757231		11.603
		0.07	1	92.5669	96.919	83.9436	8.13573	2.869	55.9232	98.3553	125.646	4.7155	117.835	72.585	93.3067	19.3721	6.00381	0.27869	30.032		1.3466	0.742614		11.4688
			2	92.6016	97.4821	82.1552	8.00866	2.88058	57.887	98.5734	126.665	1.00301	116.933	72.8846	93.2497	19.5767	6.93426	0.36799	30.016		1.35835	0.736188		11.6436
			3	93.088	102.726	78.2972	8.04315	4.70305	57.887	98.5691	131.254	0.98407	116.14	73.9897	93.6398	19.8458	7.13468	0.47708	30.032		1.40169	0.713424		11.6422
			4	91.3983	103.342	78.5255	8.11497	2.87875	58.8538	98.5733	133.014	0.9814	114.267	72.4896	92.06	20.0278	7.19893	0.5457	30.032		1.44486	0.692107		11.3445
			5	93.3788	105.184	78.8898	8.29791	2.87945	58.884	98.571	134.124	0.98015	117.156	74.2023	94.1718	20.0326	7.21445	0.57995	30.016		1.42424	0.702127		11.3489
			6	93.6351	108.477	77.2429	8.37911	2.88357	59.7903	98.5782	137.797	1.00885	116.937	74.6015	94.3247	20.0677	7.25816	0.6172	29.84		1.46088	0.684521		11.2571
		RA	Recovery	86.6758	108.319	75.8324	8.21405	38.4465	57.9172	98.5832	82.4253	23.1392	110.281	68.575	87.3615	19.3364	3.27693	0.31217	120		0.943496	1.05989		10.6356
	POST 2	RA	Baseline	79.2087	98.5091	65.6848	6.47055	36.0471	36.3153	98.5893	75.2122	17.2138	99.6405	63.0598	79.7323	18.6477	2.35865	0.09474	-120		0.943309	1.0601	2.08841	12.3223
		0.03	1	82.5593	101.614	69.9921	7.11218	27.4703	40.0617	98.4736	84.3943	12.3659	104.988	65.5319	83.2276	18.3525	2.54457	0.11208	30.032		1.01402	0.986175		11.7021
			2	80.4393	94.1657	70.0408	6.59544	2.86601	42.0254	98.3119	96.0931	0.97053	101.906	63.8409	81.1257	18.4546	3.69502	0.07066	30.016		1.1845	0.84424		12.3003
			3	79.6547	93.7622	67.5162	6.33047	2.86743	42.9318	97.701	102.2	0.97492	99.2512	63.2554	80.1526	18.6327	4.05546	0.08965	30.032		1.27507	0.784273		12.6614
			4	78.6654	94.3685	67.4541	6.36554	2.8663	43.8684	98.1857	101.807	0.97314	97.9697	62.4568	79.0925	18.7367	4.12955	0.07269	30.016		1.28719	0.776886		12.4251
			5	82.8953	94.8154	70.9255	6.72483	2.86751	44.8654	98.4337	102.979	0.97213	103.625	66.123	83.4504	18.7724	4.22919	0.0895	30.016		1.23402	0.810362		12.4093
			6	81.8996	96.3927	71.0511	6.84881	2.86908	44.9258	98.1155	102.848	0.97347	102.827	64.7075	82.3644	18.711	4.35417	0.09876	30.352		1.24869	0.800837		12.0261
		0.05	1	84.0059	97.2701	70.3486	6.84281	2.87399	47.6752	98.5825	104.591	0.97318	104.786	66.9423	84.2809	18.728	4.52534	0.14225	30.016		1.24098	0.805812		12.3167
			2	86.7544	102.314	70.5513	7.21842	2.8746	49.1254	98.5821	106.914	0.97245	108.397	69.4751	87.427	18.8712	5.42459	0.17294	30.032		1.22289	0.817733		12.1117
			3	86.8968	98.3549	71.8048	7.06236	2.87515	50.0317	98.5837	106.229	0.97367	109.273	69.3532	87.5725	19.2192	5.498	0.19645	30.016		1.21305	0.824371		12.3999
			4	86.4941	98.7463	74.1539	7.32242	2.87214	51.0892	98.5812	110.632	0.97914	108.753	68.5905	86.9705	19.4336	5.58456	0.1932	30.032		1.27206	0.786127		11.8773
			5	86.2984	99.9951	74.5403	7.45366	2.87486	51.059	98.5847	112.118	0.97382	108.108	68.0905	86.6796	19.4737	5.71161	0.21206	30.016		1.29348	0.773109		11.6291
			6	87.654	99.9697	77.9409	7.79173	2.87489	51.1496	98.5848	113.499	0.97472	111.997	68.3867	88.8132	19.4929	5.70172	0.19593	29.712		1.27795	0.782502		11.3984
		0.07	1	91.3544	103.561	76.4907	7.92148	2.87829	56.8899	98.577	120.246	0.97715	115.243	72.7326	91.8501	19.4767	6.16686	0.30634	30.032		1.30916	0.76385		11.5951
			2	90.2396	105.962	76.2592	8.08058	2.87995	57.8265	98.5823	122.539	0.97933	113.895	71.5317	90.9196	19.8551	7.01605	0.41498	30.016		1.34777	0.741966		11.2516
			3	92.4645	107.109	76.0048	8.14078	2.88033	58.8235	98.5846	127.19	0.97951	115.975	73.5305	93.0709	20.0177	7.19558	0.52143	30.032		1.3666	0.731745		11.4327
			4	89.234	106.575	75.2664	8.02153	2.87911	58.7933	98.5807	128.104	0.97958	111.929	70.5839	89.9664	20.1475	7.23539	0.59024	29.968		1.42391	0.702293		11.2156
			5	92.4175	110.056	75.08	8.26298	2.8991	58.8538	98.5829	132.364	0.98134	115.111	73.5336	92.9367	20.2282	7.22466	0.6297	30.032		1.42424	0.702128		11.2474
			6	93.3299	111.407	78.6728	8.76467	2.88391	59.7601	98.5838	134.257	0.98029	117.838	74.0271	93.9566	20.1704	7.28012	0.63204	30.256		1.42893	0.699826		10.7199
		RA	Recovery	82.9542	125.527	63.723	7.99894	32.2165	37.1613	98.5856	62.8771	27.0791	105.383	67.3279	83.914	19.6914	2.63259	0.43488	120		0.749305	1.33457		10.4906
16	PRE-DRY	RA	Baseline	87.2831	89.7576	122.233	10.9713	42.5224	42.0557	96.3173	52.0168	16.6001	124.12	67.91	88.1528	17.7941	4.0958	0.12084	-2.0008		0.590075	1.6947	1.74907	8.03483
		0.03	1	92.3165	91.3148	134.643	12.2949	44.0487	44.8956	97.0242	56.4039	15.3783	139.469	70.7672	93.3936	17.8011	4.29627	0.14893	30.064		0.603938	1.6558		7.5961
			2	95.2798	90.4985	127.549	11.543	46.4619	44.956	97.6882	57.8742	18.6335	139.987	74.5776	96.3949	17.6095	5.94225	0.16903	30.016		0.600386	1.66559		8.35096
			3	93.8962	88.1769	126.752	11.1766	46.9823	45.8322	97.5523	57.6138	16.707	138.08	73.7253	95.0127	18.0539	6.41619	0.1857	30.016		0.60638	1.64913		8.50105
			4	91.0366	88.8234	120.034	10.6619	47.1379	45.802	98.0605	56.8416	17.5167	127.903	71.2718	91.7882	18.5318	6.42246	0.19456	30.032		0.619269	1.61481		8.60901
			5	93.9323	90.1755	123.997	11.1815	47.1653	45.802	98.1244	55.6395	17.3174	133.063	72.916	94.8991	18.7706	6.44172	0.20499	30.016		0.586302	1.70561		8.48715
			6	89.7303	88.6809	121.811	10.8023	46.9323	45.7718	97.814	56.8945	17.3978	125.863	69.6946	90.6698	18.9234	6.39572	0.23024	30.032		0.627491	1.59365		8.39356
		0.05	1	93.4008	88.7718	129.559	11.5012	40.1019	49.0951	97.8183	58.3136	15.8026	136.408	72.4372	94.4259	18.9337	6.43988	0.19679	30.016		0.61756	1.61928		8.21009
			2	94.1395	91.9721	127.752	11.7496	2.88261	49.1556	98.522	61.3829	0.9874	135.128	73.3977	95.3007	18.9307	7.44345	0.27543	30.032		0.644097	1.55256		8.11095
			3	99.4623	96.6779	128.351	12.4087	2.88228	51.0892	98.3827	66.9332	0.98549	142.043	77.0066	100.442	19.1735	7.65006	0.25141	30.016		0.666387	1.50063		8.0945
			4	101.115	106.446	134.885	14.358	2.88587	52.9321	98.6867	68.349	0.98799	145.634	76.6673	102.133	19.1815	7.91189	0.34604	30.016		0.669216	1.49429		7.11332
			5	101.244	120.427	134.779	16.231	2.88494	53.9291	98.8698	68.2665	2.39033	149.355	77.1432	102.661	19.1057	8.15899	0.44018	29.984		0.664971	1.50382		6.325
			6	106.314	122.899	141.966	17.4475	2.8851	53.9291	98.6359	72.6909	0.98781	163.784	80.3663	107.968	19.3199	8.21865	0.53127	30.016		0.673266	1.4853		6.18815
		0.07	1	107.818	111.939	148.45	16.6173	41.8432	56.8597	98.8749	72.6284	11.0685	166.58	80.5455	109.858	19.46	8.37707	0.51313	30.032		0.661112	1.5126		6.61108
			2	111.782	99.7952	151.21	15.09	2.88767	57.7963	98.593	74.0981	0.98895	169.497	83.62	113.212	19.8246	9.23396	0.53817	30.016		0.65451	1.52786		7.50241
			3	115.827	100.234	151	15.1354	2.8903	58.8538	98.6414	78.5978	0.99117	176.587	87.3619	117.41	20.0406	9.39645	0.60465	30.032		0.669429	1.49381		7.75732
			4	115.629	103.591	153.147	15.8647	2.89361	58.9142	98.9815	82.3205	0.9898	177.892	86.2626	117.439	20.1494	9.52699	0.63942	30.016		0.700964	1.42661		7.40254
			5	121.035	107.832	155.534	16.7715	2.89445	59.881	99.4654	88.7456	0.99223	184.137	89.5401	122.463	20.1083	9.63048	0.48636	12.848		0.724675	1.37993		7.3018
			6																		#DIV/0!	#DIV/0!		#DIV/0!
		RA	Recovery	104.312	105.399	145.482	15.3337	41.8733	59.8206	99.3136	48.3866	21.6474	159.363	78.3448	106.189	19.2232	5.36866	0.36442	2		0.455664	2.1946		6.92523
	HOWI	RA	Baseline	107.427	87.6316	125.346	10.9843	44.0432	43.959	98.6616	56.5517	19.0056	154.058	83.992	108.571	17.7326	4.22313	0.12714	-2		0.520875	1.91985	2.18412	9.88418
		0.03	1	106.562	95.335	131.584	12.5446	45.4599	45.8322	98.5196	59.6692	17.1295	154.141	82.6462	107.983	17.4844	4.94556	0.16276	30.016		0.552579	1.8097		8.60795
			2	108.338	89.9394	127.746	11.4894	46.997	46.7386	98.8539	62.8061	18.9067	153.697	84.2344	109.281	18.0639	6.33823	0.20836	30.016		0.574721	1.73998		9.51144
			3	108.581	85.173	122.155	10.4043	48.2077	46.799	99.3386	62.4199	17.4688	153.326	84.9901	109.749	18.4792	6.42292	0.14246	30.016		0.568753	1.75823		10.5484
			4	111.315	89.7783	128.579	11.5436	48.4344	46.8292	98.9154	65.5044	18.5144	159.218	85.4593	112.263	18.326	6.55393	0.16584	30.032		0.583488	1.71383		9.72518
			5	109.365	88.2307	128.94	11.3765	48.2308	46.7084	99.1769	61.3864	17.6361	157.344	84.8846	110.568	18.2945	6.67537	0.20685	30.016		0.555192	1.80118		9.71897
			6	108.491	85.5519	131.719	11.2688	48.0384	46.799	99.1681	61.4058	18.4671	157.451	83.9566	109.874	18.5177	6.63704	0.18759	30.032		0.558876	1.78931		9.75027
		0.05	1	108.406	91.1369	135.156	12.3177	34.397	50.062	99.0963	63.3252	11.8447	157.074	83.1665	109.777	18.6676	6.82336	0.22209	30.016		0.576852	1.73355		8.91215
			2	114.493	88.5217	132.75	11.7512	2.88738	51.0892	99.4154	66.8042	0.97855	164.647	88.3469	115.451	18.8592	7.7048	0.25242	30.032		0.578635	1.7282		9.82461
			3	114.877	97.1823	137.212	13.3345	2.88887	51.0892	99.1745	70.6833	0.98231	164.188	87.1302	116.222	19.197	7.86623	0.3402	30.016		0.608172	1.64427		8.71589
			4	113.086	102.611	133.892	13.7387	2.88714	51.1194	99.565	72.1415	0.98372	158.825	85.7194	114.145	19.3505	7.93379	0.3271	30.016		0.632016	1.58224		8.30828
			5	113.595	105.707	132.946	14.0534	2.88673	51.0892	99.5627	74.6658	0.98025	159.682	86.6273	115.173	19.4819	7.98045	0.44538	30.032		0.648293	1.54251		8.1954
			6	111.142	109.512	133.327	14.6009	2.88858	50.9985	99.5676	75.788	0.98537	158.103	84.7844	112.428	19.6445	7.96481	0.43314	30.016		0.6741	1.48346		7.70011
		0.07	1	114.055	112.408	134.154	15.0799	2.88953	55.8929	99.5666	83.4174	0.98401	164.262	87.2283	115.229	19.7048	8.52353	0.45538	30.032		0.723929	1.38135		7.64119
			2	119.164	109.412	135.419	14.8164	2.89365	56.8899	100.83	83.6544	0.98477	173.192	90.4404	120.736	20.0129	9.24168	0.56062	30.016		0.69287	1.44327		8.14879
			3	117.295	108.051	136.475	14.7462	2.8959	57.9172	99.5677	80.4368	0.98343	171.493	88.4151	118.934	20.1046	9.39689	0.61307	30.032		0.676314	1.4786		8.06541
			4	125.766	103.739	139.858	14.5087	2.89764	58.8567	99.5689	87.951	0.98748	181.965	93.8781	127.092	20.1227	9.51801	0.59377	30.016		0.692028	1.44503		8.75966
			5	122.526	118.695	129.778	15.404	2.89471	58.9142	99.566	93.7385	0.98631	175.676	93.5003	124.23	20.1151	9.59853	0.63575	30.032		0.754557	1.32528		8.06476
			6	114.502	117.335	131.618	15.4433	2.89355	59.8508	99.5663	91.9275	0.98555	164.994	87.7459	116.048	20.0949	9.66639	0.66231	30.16		0.792148	1.26239		7.51446
		RA	Recovery	104.881	105.77	133.17	14.0854	42.8937	59.8206	99.5278	51.5204	20.5876	155.321	81.0661	106.784	19.0758	5.4664	0.36513	2		0.482471	2.07266		7.58124
	POST 1	RA	Baseline	102.086	86.5973	111.138	9.62426	41.864	42.0859	98.31	57.0684	17.2963	145.227	82.5368	103.384	17.4996	4.05331	0.11403	-2		0.552004	1.81158	1.95867	10.742
		0.03	1	103.363	93.5251	111.342	10.4133	43.639	43.9288	98.5734	60.0227	18.8397	146.718	83.2662	104.433	17.6476	4.55749	0.14362	30.032		0.574751	1.73988		10.0288
			2	105.094	93.5914	114.076	10.6766	45.6812	44.8654	98.4818	63.6182	20.2193	149.223	84.6828	106.247	17.9974	5.84934	0.21132	30.016		0.598777	1.67007		9.95141
			3	100.236	81.7111	117.158	9.57313	46.124	44.8956	98.5826	63.7243	19.7598	145.52	79.2736	102.028	18.3175	6.21048	0.20513	30.032		0.624575	1.60109		10.6578
			4	103.388	88.0626	110.956	9.77105	45.8925	44.805	98.7743	61.691	20.3587	146.099	84.1161	104.328	18.6537	6.19508	0.20674	30.016		0.591316	1.69114		10.6773
			5	101.173	89.8176	112.956	10.1455	45.9299	44.7748	98.5845	62.185	19.482	143.93	81.7981	102.374	18.8336	6.22026	0.21512	30.016		0.60743	1.64628		10.0906
			6	104.229	92.7233	110.043	10.2036	46.186	44.9258	98.8085	62.9279	19.3247	146.143	84.1195	105.007	18.9159	6.23859	0.20385	30.016		0.599275	1.66868		10.2911
		0.05	1	106.071	97.781	115.355	11.2795	34.1563	49.1556	98.6767	67.3414	14.2223	150.402	83.5539	107.388	18.9727	6.50725	0.20379	30.016		0.627084	1.59468		9.52063
			2	104.935	92.5002	114.254	10.5685	2.88102	49.1556	99.1207	72.5223	0.97949	148.954	83.628	106.239	18.9345	7.54208	0.27289	30.032		0.682635	1.46491		10.0524
			3	105.711	97.7855	113.71	11.1192	2.88322	50.9683	99.2743	75.977	1.07828	148.913	84.0871	106.78	19.2067	7.72485	0.28212	30.016		0.71153	1.40542		9.60316
			4	104.859	87.4644	115.354	10.0894	2.88175	51.059	99.2531	73.6484	0.97533	150.537	84.4344	106.494	19.3137	7.84363	0.28787	30.032		0.691576	1.44597		10.555
			5	102.07	87.1883	121.451	10.5891	2.88278	51.0892	99.156	74.4469	0.97903	145.76	80.1626	102.897	19.4173	7.87765	0.34518	30.016		0.723511	1.38215		9.71723
			6	112.765	103.314	134.752	13.9218	2.8821	52.9623	98.9745	80.0763	0.98278	165.135	85.7909	114.076	19.0725	8.01598	0.30411	30.032		0.701954	1.42459		8.19408
		0.07	1	114.445	100.866	134.051	13.5213	2.88972	57.9172	99.313	84.9888	0.98054	166.549	87.863	116.231	18.9811	8.62636	0.37596	30.032		0.731205	1.36761		8.59618
			2	119.306	94.9357	135.359	12.8504	2.89307	58.9142	99.24	91.117	2.18157	173.651	91.5324	120.286	19.4929	9.48248	0.43336	30.032		0.757506	1.32012		9.36046
			3	122.749	105.84	130.896	13.8541	2.89225	59.9112	99.5058	93.9578	0.98311	176.841	93.7318	124.437	19.666	9.59997	0.48498	30.016		0.755063	1.32439		8.98198
			4	118.646	108.674	133.731	14.5331	2.89418	59.881	99.5041	94.202	0.98848	169.42	89.9001	120.277	19.8293	9.70403	0.54298	30.032		0.783208	1.2768		8.27611
			5	113.399	107.867	135.478	14.6136	2.89131	60.7874	99.5497	91.4519	0.98692	164.579	85.9977	114.73	19.8752	9.72745	0.54059	30.016		0.797105	1.25454		7.85088
			6	116.849	95.6458	138.482	13.2452	2.89373	60.878	99.5464	93.4592	0.98587	171.792	89.3653	118.272	19.9189	9.76662	0.59065	30.112		0.790203	1.2655		8.92946
		RA	Recovery	103.753	93.9721	130.714	12.2835	42.4892	60.7874	99.4901	51.4359	20.883	151.649	80.989	105.435	19.2016	5.2027	0.30313	2		0.487843	2.04984		8.58349
	POST 2	RA	Baseline	94.9116	88.649	107.353	9.51672	41.5397	41.9952	97.4612	53.1749	17.4493	133.044	74.4324	96.0265	17.784	4.05137	0.12251	-2		0.553752	1.80586	1.67709	10.0903
		0.03	1	96.7782	84.5699	119.534	10.109	29.9737	43.959	97.2371	56.4384	13.3522	144.86	76.7525	98.1629	17.7608	4.64745	0.16259	30.032		0.574946	1.73929		9.71045
			2	95.3489	84.18	110.73	9.32123	2.87245	44.8654	98.4211	57.3145	0.98033	136.623	76.8267	96.4617	18.2173	6.04081	0.15531	30.032		0.594169	1.68302		10.3486
			3	93.7747	87.3412	104.555	9.13191	2.87638	44.8654	98.1337	57.8576	0.97361	129.831	75.2045	94.6606	18.5846	6.21281	0.16208	30.016		0.611211	1.6361		10.3659
			4	96.6148	83.3915	108.851	9.07727	2.87681	44.8956	98.5837	57.4844	0.9791	136.832	77.621	97.4548	18.7959	6.26232	0.17521	30.032		0.589856	1.69533		10.7361
			5	95.2413	87.2016	108.687	9.47769	2.87823	44.8352	98.4663	56.6931	0.98136	134.083	75.1619	96.052	18.9	6.29266	0.19904	30.016		0.590233	1.69425		10.1345
			6	96.1927	86.864	110.954	9.63791	2.87422	44.8654	98.5902	56.8811	0.97864	136.907	75.6765	96.858	18.9781	6.36059	0.20766	30.016		0.587263	1.70281		10.0497
		0.05	1	96.176	90.6298	115.211	10.4415	2.87698	49.1556	98.5885	60.43	0.9821	142.843	76.6085	97.8577	19.0669	6.68699	0.26214	30.032		0.617529	1.61936		9.37197
			2	100.195	89.4654	119.516	10.6925	2.88307	51.0288	98.6368	65.745	0.97995	146.431	77.6366	101.17	19.1174	7.66794	0.2693	30.016		0.649848	1.53882		9.46175
			3	103.242	84.7461	118.013	10.0011	2.88292	51.059	98.6122	67.1396	0.97645	152.522	82.9319	104.27	19.3005	7.82696	0.30178	30.032		0.643903	1.55303		10.4258
			4	103.567	85.8838	117.106	10.0575	2.88032	52.0258	98.8054	66.676	0.97849	155.577	82.552	105.047	19.4858	7.8935	0.29239	30.016		0.634727	1.57548		10.4446
			5	103.585	85.207	117.677	10.0269	2.88345	52.0258	98.6723	67.101	0.98001	153.652	81.2739	104.493	19.4614	7.99959	0.32072	30.032		0.642155	1.55726		10.4213
			6	99.4349	92.7414	120.694	11.1933	2.88463	52.0258	99.2621	66.2441	0.98221	146.961	77.9994	100.863	19.5783	7.99898	0.35875	30.016		0.656775	1.52259		9.01099
		0.07	1	109.242	81.2563	123.908	10.0683	2.88254	57.9172	98.993	72.6851	0.98292	164.08	82.4439	110.888	19.6005	8.51878	0.35633	30.016		0.655483	1.52559		11.0136
			2	107.274	83.3285	121.499	10.1244	2.886	58.8235	98.9693	72.8304	0.98619	158.133	84.7443	108.507	19.8007	9.46412	0.44007	30.016		0.671207	1.48985		10.7174
			3	108.839	89.6159	122.192	10.9504	2.88413	59.7903	99.1068	79.4308	0.98491	158.642	84.4546	109.959	20.0137	9.61837	0.44291	30.016		0.72237	1.38433		10.0415
			4	108.485	93.6937	129.677	12.1499	2.88898	59.8206	99.283	83.5408	0.98349	159.54	82.6681	109.909	20.0341	9.70973	0.49748	30.032		0.760088	1.31564		9.04612
			5	111.937	97.7686	137.198	13.4137	4.71584	60.878	99.2067	90.5902	0.98422	164.428	83.3293	113.102	19.8636	9.81439	0.56063	30.016		0.80096	1.2485		8.43183
			6	108.853	93.3478	133.315	12.4447	2.88807	60.8478	99.346	90.4309	1.05146	157.926	82.4759	110.234	19.9102	9.89016	0.57123	30.304		0.820354	1.21899		8.85791
		RA	Recovery	97.2124	96.7333	122.285	11.829	41.9052	60.8176	98.7086	49.1609	19.9742	139.097	75.36	98.4644	19.3116	5.24373	0.32885	2		0.499276	2.0029		8.32398
17	PRE-DRY	RA	Baseline	88.215	61.266	115.663	7.08623	44.8563	46.648	97.7061	59.9203	13.7386	123.523	66.7221	88.8655	17.5863	2.84376	0.05717	-2		0.674282	1.48306	2.74207	12.5406
		0.03	1	82.5334	69.7152	120.15	8.37627	45.6309	47.645	97.5395	63.0768	11.2402	121.637	62.1654	83.4612	17.3164	3.0294	0.09995	30.032		0.755762	1.32317		9.964
			2	92.5702	61.7275	122.047	7.53363	49.6469	49.0951	98.3288	73.3914	10.2527	131.299	70.4809	93.15	17.3882	4.01817	0.06907	30.016		0.787884	1.26922		12.3645
			3	89.783	62.9445	121.283	7.63407	51.6921	47.7356	98.3184	73.3094	8.64855	128.323	67.8163	90.5294	17.4186	4.61516	0.1151	30.032		0.809786	1.23489		11.8586
			4	89.0728	65.8565	119.71	7.88372	48.5835	47.6752	98.5893	69.1009	9.57562	129.926	67.6104	89.2431	17.9823	4.6995	0.11534	30.032		0.774299	1.29149		11.3199
			5	92.709	64.6877	128.887	8.33739	49.0727	50.0922	98.7498	68.5929	11.8062	138.224	70.0038	94.0433	18.3969	4.70422	0.12852	30.016		0.729376	1.37104		11.2797
			6	91.7006	64.3986	118.171	7.61006	50.8353	50.1526	98.6988	70.676	10.8048	129.194	69.5054	91.8262	18.1903	4.94958	0.11393	30.032		0.769671	1.29926		12.0664
		0.05	1	91.6805	64.1289	127.537	8.17884	47.0521	51.0892	98.5871	67.7897	10.1876	133.318	68.6157	92.6223	18.1357	4.99996	0.13621	30.016		0.731895	1.36632		11.3246
			2	97.1393	64.3201	122.865	7.90269	2.87899	52.9926	98.5734	74.5331	0.98109	136.086	73.1984	97.6459	18.4809	5.31585	0.15076	30.032		0.763301	1.3101		12.356
			3	92.6756	63.1765	137.341	8.67676	2.88099	52.9926	98.6413	77.8376	0.98206	140.592	67.9763	93.2042	18.8019	5.86681	0.24594	30.016		0.83513	1.19742		10.7418
			4	97.6417	69.8168	127.231	8.88289	2.88027	52.9623	99.4594	78.1506	0.97896	144.412	74.1434	98.8135	19.197	5.66226	0.25004	30.016		0.79089	1.2644		11.124
			5	96.3203	69.3201	129.653	8.98757	2.87895	53.9594	99.6437	87.4149	0.97976	143.828	72.5158	95.7812	19.1517	5.91985	0.24761	30.032		0.912653	1.09571		10.6571
			6	102.038	67.1827	131.772	8.85279	2.88111	53.0228	99.5578	89.479	0.97846	147.197	77.0178	102.636	19.2562	5.96616	0.28904	30.064		0.871809	1.14704		11.5936
		0.07	1	95.275	73.3764	131.444	9.64488	38.8412	55.8929	99.1891	83.089	2.58337	138.588	71.1647	94.1541	19.2861	6.02943	0.30761	30.032		0.882479	1.13317		9.76208
			2	105.413	65.1387	140.469	9.14993	2.88801	57.8265	99.4632	92.2018	0.9812	154.767	78.6823	106.522	19.3357	6.59522	0.34331	30.016		0.865562	1.15532		11.6419
			3	100.542	62.8795	147.319	9.26336	2.88898	58.7933	99.4791	97.6186	0.98473	151.647	73.3134	101.219	19.6486	6.9463	0.35613	30.016		0.964433	1.03688		10.9268
			4	104.867	65.9444	136.605	9.00832	2.88599	59.8206	99.561	98.4477	0.98282	154.307	78.4758	105.738	19.766	7.07828	0.38151	30.032		0.931054	1.07405		11.7378
			5	103.424	59.9519	141.344	8.47383	2.88528	59.8508	99.5635	99.5501	0.98387	150.149	77.1398	104.627	19.786	7.11076	0.40885	30.016		0.951476	1.051		12.3471
			6	105.947	64.8138	145.344	9.42029	2.88335	60.7874	99.551	104.022	0.99078	156.165	78.1677	106.563	19.8013	7.34849	0.42398	29.744		0.97615	1.02443		11.3121
		RA	Recovery	91.5004	68.8725	128.656	8.86087	42.9481	60.7269	99.2749	64.7846	12.7808	135.788	68.852	91.8703	18.7656	3.91937	0.27725	2		0.705175	1.41809		10.3681
	HOWI	RA	Baseline	102.587	59.5571	123.135	7.33354	45.0934	46.7084	98.6166	63.6082	15.1042	144.62	78.8384	103.323	17.4204	3.01647	0.08269	-2		0.615625	1.62436	2.64121	14.0891
		0.03	1	102.767	60.4312	126.948	7.67161	46.7551	46.8292	98.5789	69.947	15.053	146.186	78.4577	103.147	17.5242	2.97528	0.08592	30.016		0.678126	1.47465		13.4453
			2	106.049	57.792	128.833	7.44553	48.8999	47.6752	98.5835	70.6401	14.2754	151.181	81.4302	107.421	17.5835	4.1617	0.10147	30.032		0.657599	1.52068		14.4276
			3	101.21	59.0222	123.713	7.30178	49.0459	47.7054	98.583	71.5811	13.9589	141.836	77.3558	101.584	17.8872	4.56141	0.11744	30.016		0.704649	1.41915		13.9122
			4	104.461	59.6221	128.336	7.65165	48.7233	47.6148	98.9336	70.7437	15.935	148.718	79.8406	105.383	18.1428	4.76538	0.14722	30.016		0.671299	1.48965		13.7726
			5	103.926	57.7205	131.004	7.56159	48.6359	46.8292	99.2719	69.2363	16.4596	149.559	78.6881	104.584	18.4317	4.80055	0.12964	30.032		0.662018	1.51053		13.8309
			6	112.647	66.2876	131.56	8.72077	48.6688	49.0045	98.8318	73.5699	15.3395	159.55	85.8135	113.768	18.5394	4.71919	0.15531	30.016		0.646665	1.5464		13.0456
		0.05	1	91.637	70.2548	128.864	9.05335	52.3635	53.1134	99.5664	74.7425	12.1709	134.675	69.1599	92.6863	18.4649	5.07636	0.20971	30.032		0.806403	1.24007		10.2378
			2	106.021	65.2062	130.858	8.53277	53.812	52.9019	98.8253	82.2508	13.4521	154.19	80.7413	106.986	18.625	5.7578	0.25433	30.016		0.7688	1.30073		12.5383
			3	108.305	61.7845	136.893	8.45788	53.7943	52.9623	99.5638	80.8627	15.8249	156.733	82.0669	109.077	19.2203	5.71898	0.23321	30.032		0.741338	1.34891		12.8965
			4	107.193	65.2412	130.01	8.482	53.0755	52.056	99.5607	78.6162	16.508	153.783	81.9775	108.466	19.3726	5.88044	0.29085	30.016		0.724803	1.37969		12.7877
			5	106.235	65.6655	138.041	9.06451	53.5516	52.1164	99.5615	77.2973	15.3057	156.004	79.7519	107.093	19.4476	5.85071	0.28276	30.016		0.721777	1.38547		11.8145
			6	107.182	64.6868	139.983	9.05506	53.6597	52.9623	99.8061	86.1108	15.4309	160.613	80.8644	108.139	19.272	6.06631	0.28741	29.984		0.796297	1.25581		11.9424
		0.07	1	111.655	66.7236	135.005	9.00804	37.6471	57.7963	99.5628	94.1292	8.00929	162.083	85.1833	112.534	19.4536	6.50741	0.39111	30.016		0.836448	1.19553		12.4927
			2	110.649	67.2675	138.726	9.33172	2.87953	58.8538	99.5551	98.6249	0.98097	161.482	82.9713	111.818	19.6612	7.13872	0.32956	30.032		0.882011	1.13377		11.9826
			3	112.808	67.5864	132.925	8.98394	2.87794	58.884	99.5571	100.596	0.98083	164.396	85.9314	114.051	19.7152	7.12726	0.40369	30.016		0.882027	1.13375		12.695
			4	115.92	65.2541	139.228	9.08523	2.88332	59.8508	99.5574	104.952	0.97793	171.865	87.5188	117.36	19.7241	7.21613	0.43475	30.032		0.894274	1.11823		12.9176
			5	116.127	69.692	142.33	9.91926	2.88151	60.7269	99.5593	107.069	1.2537	173.152	86.3081	117.422	19.737	7.31179	0.42053	30.016		0.911831	1.09669		11.8378
			6	108.913	71.156	143.306	10.1971	3.27518	61.7844	99.5556	105.248	0.98607	166.131	81.3831	110.462	19.8003	7.45479	0.55125	29.712		0.952796	1.04954		10.8327
		RA	Recovery	101.2	65.5053	142.042	9.30452	43.3495	334.27	99.3191	64.2421	14.3363	150.879	75.596	102.32	18.728	4.01375	0.27375	2		0.627857	1.59272		10.9968
	POST 1	RA	Baseline	110.206	59.7422	122.939	7.34463	44.9446	46.799	98.5508	64.8623	13.2494	156.306	84.4381	110.996	16.8275	3.04789	0.07085	-2		0.584368	1.71125	2.43281	15.1125
		0.03	1	108.446	68.3745	116.876	7.99135	47.3669	47.7356	98.5955	69.7017	10.3192	153.24	83.5934	109.319	16.984	3.05341	0.06298	30.032		0.637597	1.56839		13.6797
			2	111.151	62.017	120.579	7.47793	52.8343	47.6752	98.693	71.8358	13.1867	155.895	85.5265	112.009	16.8745	4.45605	0.13477	30.016		0.641341	1.55923		14.9786
			3	100.371	61.474	126.891	7.80052	47.5966	47.645	98.7709	67.4921	13.1669	147.315	74.8579	101.28	17.8877	4.5813	0.14167	30.032		0.666389	1.50062		12.9838
			4	110.156	62.3643	127.251	7.93591	49.032	50.062	99.5751	69.1034	14.6893	154.252	83.953	111.086	18.1521	4.67391	0.17021	30.016		0.62207	1.60754		13.9979
			5	108.257	59.8095	120.36	7.19864	48.3966	46.799	99.5768	73.165	17.2628	148.814	83.0348	108.47	17.9366	4.89364	0.16738	30.016		0.674521	1.48253		15.0681
			6	106.999	60.1875	118.953	7.15946	47.8871	46.799	99.3179	69.6088	15.8376	148.292	82.6457	108.048	18.3086	4.78167	0.1911	30.032		0.644242	1.55221		15.0916
		0.05	1	109.129	64.8892	126.203	8.18919	49.5394	52.056	99.0888	75.5118	16.3908	155.027	82.4602	109.863	18.5779	5.04581	0.22467	30.016		0.687324	1.45492		13.4157
			2	111.879	63.0026	119.714	7.54227	52.755	51.1194	99.2783	81.6826	16.4094	156.063	86.237	112.664	18.6893	5.68634	0.25049	30.032		0.725012	1.37929		14.9377
			3	114.925	60.5684	121.865	7.38117	52.3587	51.1194	99.5738	83.961	15.816	158.695	87.9841	114.837	19.0847	5.78655	0.27455	30.016		0.73113	1.36775		15.5582
			4	113.784	61.6176	126.082	7.7689	52.9926	52.056	99.5746	81.8199	14.376	160.836	86.69	115.102	19.1943	5.74416	0.29695	29.984		0.710846	1.40678		14.8158
			5	113.817	63.4535	126.334	8.01635	53.5493	52.056	99.5745	82.8535	17.1931	162.143	86.8132	114.451	19.2307	5.84282	0.30462	30.016		0.723918	1.38137		14.2773
			6	113.703	69.8465	124.246	8.67814	53.1496	52.0862	99.5752	85.8076	16.6356	160.211	86.9575	114.561	19.2105	5.86817	0.33101	29.984		0.749014	1.33509		13.2011
		0.07	1	114.652	69.0971	127.403	8.80317	39.2811	58.8538	99.6709	90.1471	11.1528	166.07	86.9008	115.195	19.1016	6.57485	0.36824	30.016		0.78256	1.27786		13.0856
			2	118.89	61.8911	127.569	7.8954	2.87847	59.8508	99.5666	98.6795	0.98258	167.718	90.8932	119.604	19.5461	7.23674	0.42767	30.064		0.82505	1.21205		15.1486
			3	117.009	67.5128	131.446	8.8743	2.88101	60.7874	99.5659	98.4884	0.98329	165.429	88.1377	118.119	19.7527	7.26907	0.57445	30.016		0.833804	1.19932		13.3103
			4	119.986	62.2004	137.863	8.57516	2.88043	60.8176	99.6167	102.741	0.98557	167.442	89.2835	120.892	19.6628	7.38276	0.46327	30.032		0.849859	1.17667		14.0979
			5	123.893	62	140.346	8.70148	2.88586	61.7542	99.3538	108.02	0.98653	173.196	91.5848	124.424	19.7228	7.41039	0.50958	30.016		0.868154	1.15187		14.2992
			6	119.028	65.4151	147.785	9.66736	2.88468	61.8448	100.187	110.692	2.8034	172.625	87.0866	120.324	19.7134	7.51019	0.54778	30.352		0.919948	1.08702		12.4464
		RA	Recovery	105.488	60.2191	133.607	8.04567	43.1132	60.8478	99.223	68.7658	12.4599	153.277	79.7176	106.32	18.545	3.92845	0.22592	2		0.646784	1.54611		13.2145
	POST 2	RA	Baseline	102.042	62.4914	108.974	6.80996	44.4847	46.7386	97.8781	63.435	14.9727	139.993	79.6929	102.714	17.2857	5.5393	0.07097	-2		0.617587	1.61921	2.55721	15.083
		0.03	1	107.149	63.7988	105.459	6.72818	45.3268	46.8897	98.1968	70.4649	16.0191	146.066	84.3609	108.153	17.1679	5.50868	0.05543	30.016		0.651528	1.53485		16.0747
			2	110.382	64.6526	108.354	7.00537	48.5757	47.645	98.5947	73.9771	14.167	149.68	86.0258	110.664	17.5502	5.49959	0.12172	30.016		0.668487	1.49592		15.797
			3	105.046	71.1806	108.917	7.75276	47.8817	49.0951	98.397	68.8186	13.8056	147.527	82.0731	106.094	17.9243	5.56166	0.13634	30.016		0.648654	1.54165		13.6847
			4	107.872	58.1983	106.699	6.20971	48.8054	49.0951	98.9687	68.8252	14.4519	145.308	85.1831	108.596	18.3058	5.44658	0.15238	30.016		0.633773	1.57785		17.4881
			5	109.018	64.2952	113.836	7.31909	47.398	46.7688	98.6015	65.0935	16.5144	149.721	83.4094	109.175	18.5677	5.50176	0.16882	30.032		0.596229	1.67721		14.9165
			6	111.627	64.823	116.541	7.5545	48.4341	46.799	98.9076	67.8289	14.043	153.72	85.8226	112.72	18.6696	5.44373	0.15052	30.016		0.601746	1.66183		14.9209
		0.05	1	106.726	63.6675	111.616	7.10629	34.3627	51.059	99.1513	74.8482	10.2049	146.777	82.6395	107.225	18.6625	5.51168	0.18806	29.984		0.698045	1.43257		15.0888
			2	115.222	66.1506	114.99	7.60663	2.87636	52.0258	98.6855	78.1052	0.98257	155.95	89.1031	115.787	18.9525	5.66841	0.24414	30.016		0.674562	1.48244		15.2218
			3	103.75	69.9799	120.469	8.43041	2.87367	52.1164	99.1251	78.505	0.98097	145.581	78.7908	104.498	19.2119	6.00142	0.25988	30.032		0.751255	1.33111		12.3954
			4	115.588	61.1427	126.089	7.70942	40.9985	53.053	99.575	81.3425	10.0263	159.52	87.6518	116.369	19.2199	6.28514	0.25815	30.016		0.699005	1.43061		15.0944
			5	109.788	61.3768	126.827	7.78423	53.5615	52.9623	99.5735	79.4256	15.9406	153.306	82.898	110.349	19.4579	6.10272	0.27714	30.032		0.719766	1.38934		14.176
			6	109.846	60.5232	125.944	7.62252	54.3177	53.9896	99.5805	81.358	11.5907	151.903	83.6107	110.527	19.3924	6.25783	0.29748	29.968		0.736091	1.35853		14.5001
		0.07	1	115.506	66.4623	125.401	8.33442	33.6676	58.8235	99.5788	89.7124	6.73017	161.517	87.3895	116.059	19.5278	6.58852	0.31389	30.032		0.772987	1.29368		13.9253
			2	116.345	61.1791	130.57	7.98816	2.87718	59.8508	99.5693	99.312	0.98186	161.397	87.4058	117.055	19.6744	7.36117	0.32072	30.016		0.848421	1.17866		14.6536
			3	117.96	62.0416	127.86	7.93266	2.87546	60.8478	99.5683	100.645	0.98303	162.661	89.1815	118.799	19.8607	7.49787	0.46577	30.016		0.847186	1.18038		14.9759
			4	114.591	67.2159	131.241	8.82151	2.87895	61.8146	99.5693	103.982	0.98374	159.34	85.1837	115.271	20.079	7.49925	0.44676	30.032		0.902061	1.10857		13.0671
			5	118.481	67.9827	133.506	9.07612	2.87712	61.7239	99.5692	108.583	0.98223	163.623	88.5353	119.292	19.9808	7.53607	0.55372	30.016		0.910227	1.09863		13.1435
			6	116.5	67.2099	138.789	9.32799	2.87835	61.8146	99.5681	108.367	0.98274	162.966	86.3435	117.508	20.0838	7.56596	0.61908	30.208		0.922209	1.08435		12.5974
		RA	Recovery	100.897	70.4866	125.782	8.86594	41.6068	60.8176	99.533	60.4993	13.4007	146.376	76.9482	101.884	19.0111	3.68429	0.28379	2		0.593807	1.68405		11.4916
18	PRE-DRY	RA	Baseline	78.7655	77.309	50.4964	3.87804	44.2406	43.9288	97.5106	62.014	16.1747	97.0149	61.9561	78.8768	17.8599	2.599	0.01291	-2		0.786213	1.27192	2.3625	20.3393
		0.03	1	84.1562	86.4659	53.3538	4.5898	45.3781	45.7114	96.5264	63.8966	15.1518	107.367	66.5379	84.934	17.8253	2.64942	0.03096	30.032		0.752309	1.32924		18.5049
			2	84.1252	81.0263	52.8791	4.25799	48.2033	46.799	96.4925	68.4736	13.7541	105.646	66.5037	84.6416	17.6181	3.51311	0.02112	30.016		0.808982	1.23612		19.8783
			3	83.5865	81.0989	51.3133	4.11845	48.8844	47.7356	97.002	70.0469	14.1769	103.538	66.3202	83.9221	17.7477	4.37175	0.02833	30.016		0.834665	1.19809		20.3771
			4	82.8128	78.8617	52.4204	4.1046	48.7256	47.7054	97.6222	71.1891	14.811	102.35	65.3227	83.0212	18.1492	4.58498	0.02984	30.032		0.857481	1.16621		20.2264
			5	84.6306	79.8934	55.4906	4.39138	49.1379	47.7356	97.6705	70.9687	14.7264	105.62	66.0732	85.0291	18.4261	4.64395	0.03164	30.016		0.834641	1.19812		19.3627
			6	82.7978	77.5697	54.5414	4.19451	49.7616	49.0347	98.0436	73.3732	14.67	101.568	63.9533	82.4341	18.5599	4.72606	0.04074	29.984		0.890083	1.12349		19.6528
		0.05	1	91.4495	87.9087	59.294	5.14546	49.7704	51.0288	97.3754	74.7215	14.8847	115.132	71.54	92.1234	18.6075	4.69057	0.05237	30.016		0.811103	1.23289		17.9038
			2	87.5051	81.0831	59.4238	4.78258	53.7987	52.9019	97.3742	77.2257	14.0833	110.079	67.957	88.0422	18.4614	5.03918	0.05779	29.984		0.877144	1.14006		18.4089
			3	89.1186	77.889	61.1672	4.70433	54.0865	52.9623	97.5198	80.1123	15.0056	112.028	68.8492	89.6727	18.4272	5.71755	0.06043	30.016		0.893385	1.11934		19.0617
			4	85.1349	78.7086	59.2966	4.6313	55.1577	54.0802	97.6205	80.7429	14.8384	106.309	66.0896	85.4206	18.7761	5.79145	0.05638	30.016		0.945239	1.05793		18.4442
			5	91.1549	80.4217	62.5339	4.97504	56.3423	54.9564	97.6197	84.8392	14.3871	113.769	70.4304	91.1463	18.9948	6.03252	0.08822	29.984		0.930803	1.07434		18.3207
			6	88.6108	83.3865	59.9984	4.95311	55.7599	53.9896	97.3775	87.3058	14.058	112.197	68.7828	89.0729	19.0318	6.19719	0.09803	30.016		0.980161	1.02024		17.9832
		0.07	1	89.7052	85.2785	61.1715	5.17005	55.1801	53.9291	97.5246	89.8801	14.9269	114.275	69.3377	90.2314	19.1429	5.99888	0.08426	29.984		0.996107	1.00391		17.4527
			2	84.7303	81.2572	60.2301	4.84949	54.0316	52.9321	98.0124	88.6985	16.1625	107.272	65.205	85.4176	19.0769	5.69974	0.09701	30.016		1.03841	0.96301		17.6137
			3	85.7667	81.1135	59.9774	4.82009	53.627	52.0862	98.4836	86.4369	15.7954	107.936	66.1181	85.8728	19.055	5.58676	0.08859	29.984		1.00657	0.993474		17.8156
			4	81.5678	81.746	56.9797	4.62542	58.3831	54.9564	98.0975	85.5812	16.6486	102.771	63.1067	82.0418	19.1197	5.83705	0.092	30.016		1.04314	0.958643		17.7372
			5	86.9591	82.6	59.6515	4.87706	56.6112	54.9564	97.7475	88.7878	16.9787	109.591	67.7456	87.3552	19.2282	6.25184	0.11504	29.984		1.0164	0.983865		17.9114
			6	85.1603	81.8435	59.4893	4.83111	56.615	55.8325	98.5156	90.2999	17.0778	107.386	65.9846	85.4387	19.3609	6.16763	0.12118	29.616		1.0569	0.946167		17.6851
		RA	Recovery	81.8312	80.0269	57.4307	4.55267	45.753	469.501	98.1892	65.6609	16.9888	104.293	63.3366	82.1457	18.9172	4.01723	0.07485	2		0.799322	1.25106		18.0434
	HOWI	RA	Baseline	92.6565	68.7928	64.99	4.44724	45.2517	44.9258	98.5869	71.0234	15.9831	118.491	71.877	93.1152	17.7449	2.70834	0.00287	-2		0.762747	1.31105	2.04957	20.9378
		0.03	1	96.4539	77.0152	65.9951	5.0499	47.4579	46.8292	98.379	72.9061	16.9483	124.443	74.548	96.7631	17.7241	2.8665	0.01612	29.984		0.753449	1.32723		19.1614
			2	93.3315	73.5957	65.1825	4.77565	48.4352	46.8594	98.7355	74.5875	15.3701	120.514	72.4139	94.4814	17.7525	4.03102	0.01679	30.016		0.789441	1.26672		19.784
			3	98.4123	74.0293	64.2571	4.73111	48.4348	46.799	98.8387	77.9407	15.8273	123.703	77.1382	98.8082	18.0821	4.60362	0.04163	29.984		0.788808	1.26774		20.8848
			4	95.3898	72.6575	67.8144	4.89029	49.0494	47.7658	98.7869	76.9958	14.6399	123.036	73.6166	96.1299	18.4504	4.69051	0.02543	30.016		0.800956	1.24851		19.6573
			5	100.661	73.4365	67.4627	4.91732	49.3822	47.7356	98.4704	77.7653	13.7206	127.896	78.2546	100.792	18.5601	4.72555	0.03256	29.984		0.771545	1.2961		20.4973
			6	96.639	72.8413	68.6595	4.96162	49.3833	47.7658	99.6505	76.0858	15.1122	124.569	74.4585	97.2948	18.6022	4.79643	0.03607	30.016		0.782013	1.27875		19.6095
		0.05	1	96.7786	70.4628	69.5762	4.86335	51.4647	52.0258	98.9218	78.7806	13.3896	124.917	74.2296	97.2851	18.6888	4.85189	0.03633	29.984		0.809791	1.23489		20.0037
			2	98.0613	70.7589	69.1972	4.86083	53.3869	52.0862	98.8217	80.3808	15.4361	125.289	75.8485	98.8608	18.7223	5.54503	0.06848	29.984		0.813071	1.22991		20.3382
			3	95.4851	68.9884	70.4297	4.8238	54.2843	53.0228	99.3779	80.0441	13.8705	123.256	73.0559	95.9783	19.057	5.79792	0.05287	30.016		0.833981	1.19907		19.8968
			4	99.8718	71.4868	70.0777	4.96521	54.819	53.9896	98.9858	85.1918	14.2395	127.195	77.0443	100.409	19.1239	5.89038	0.06398	30.032		0.84845	1.17862		20.2225
			5	93.005	69.7792	71.7067	4.96509	55.4661	54.05	99.4414	86.263	15.0838	119.578	70.7253	93.6321	19.1547	5.83041	0.07727	30.016		0.921297	1.08543		18.8581
			6	98.3023	72.9585	70.7337	5.11808	56.3454	55.0168	98.8536	87.7967	13.7415	125.797	75.8643	98.7791	19.1381	6.11152	0.05692	29.984		0.888818	1.12509		19.3
		0.07	1	101.735	76.9533	71.4916	5.4687	56.8638	55.9534	99.374	95.0996	14.2215	130.194	78.1221	102.527	19.1114	6.09859	0.09139	30.016		0.927561	1.0781		18.7479
			2	100.532	76.17	72.4687	5.47234	57.8212	56.7691	99.4148	96.4672	15.1448	128.807	76.8299	101.271	19.1021	6.4581	0.11693	29.984		0.952561	1.0498		18.506
			3	97.3127	73.521	72.2504	5.26309	57.9106	56.9202	99.2441	96.5723	15.1325	125.492	74.1862	98.0416	19.3102	6.53697	0.1037	30.016		0.985013	1.01521		18.6281
			4	99.0612	73.3858	72.0141	5.24364	59.5473	58.7631	99.3588	98.6833	14.7516	126.574	75.7578	99.6234	19.4339	6.66977	0.10591	30.032		0.990563	1.00953		18.9989
			5	99.0862	76.1092	73.3765	5.54198	60.2228	58.884	99.2493	100.469	15.6507	127.696	75.5554	99.84	19.5154	6.82394	0.1447	30.016		1.0063	0.993739		18.0152
			6	99.4923	76.8177	72.5928	5.53719	61.0887	59.8206	99.5688	103.279	15.4636	127.551	76.083	100.222	19.6082	6.76743	0.11641	29.344		1.0305	0.970404		18.0998
		RA	Recovery	91.4104	70.4126	73.2236	5.1231	47.3402	59.7601	98.879	72.0117	15.2162	120.243	69.2384	92.0721	18.9696	4.32732	0.07547	2		0.782123	1.27857		17.9719
	POST 1	RA	Baseline	96.581	79.0136	57.3566	4.51935	44.2153	43.8684	98.5108	71.273	17.135	123.466	76.4331	97.049	17.8928	2.68871	0.01746	-2		0.734402	1.36165	1.49408	21.4741
		0.03	1	93.9854	78.0806	54.8028	4.25403	33.1878	44.8956	98.5331	73.945	13.3353	120.017	75.0723	94.5073	17.7654	2.93419	0.02749	30.016		0.782426	1.27808		22.2159
			2	90.3757	73.4051	55.4556	4.0515	27.3799	46.7386	98.5776	80.3468	7.09874	115.067	71.6077	90.9031	18.1074	3.96751	0.02022	30.032		0.883873	1.13138		22.4369
			3	95.0329	75.837	55.3754	4.17853	48.2692	46.7386	100.423	80.9558	16.1224	120.065	76.0171	95.4403	18.5231	4.46568	0.03357	29.984		0.848235	1.17892		22.8406
			4	93.0951	74.9446	56.9297	4.2412	48.1976	46.8594	98.5828	81.4483	16.0722	118.223	73.8848	93.3513	18.7305	4.59854	0.01527	30.016		0.872492	1.14614		22.0106
			5	94.6954	74.5815	58.3463	4.32141	49.0121	47.7356	98.7619	83.548	16.7485	120.442	74.5754	95.301	18.8645	4.631	0.02947	29.984		0.876675	1.14067		22.0532
			6	95.3782	77.2794	55.2861	4.22839	48.7978	47.6752	98.5864	82.2739	15.5186	120.712	76.2665	96.244	18.835	4.72691	0.06475	29.968		0.854847	1.1698		22.7614
		0.05	1	95.7425	81.5336	51.8649	4.19997	39.3083	51.059	98.8773	81.9611	9.72604	120.481	77.0209	95.9139	18.8795	4.90697	0.06281	29.984		0.854528	1.17024		22.8368
			2	94.4706	80.7389	54.507	4.3762	53.289	52.0862	98.8577	89.0683	16.2779	119.964	75.349	94.8804	19.1032	5.63828	0.0687	30.016		0.938742	1.06526		21.681
			3	96.419	79.6055	56.3057	4.44973	54.1022	53.053	99.1831	89.797	16.3776	122.125	76.627	96.7403	19.1885	5.96195	0.08016	30.032		0.928227	1.07732		21.7407
			4	96.9548	79.7508	57.5471	4.55257	55.2457	54.0198	98.8756	92.7447	16.0679	123.304	76.999	97.4468	19.295	6.07864	0.06615	30.016		0.951747	1.0507		21.4048
			5	95.1229	80.9451	57.0783	4.5774	55.0269	53.9896	99.5934	93.7805	16.4508	120.501	75.5746	94.552	19.3012	6.1663	0.12561	29.984		0.991841	1.00823		20.6563
			6	94.1446	82.6438	55.3949	4.55582	54.9334	53.9896	99.3513	92.3854	17.8538	119.172	75.2994	94.7354	19.4374	6.14184	0.11243	30.016		0.975193	1.02544		20.7944
		0.07	1	98.235	86.2587	55.8986	4.78143	57.2831	57.8265	99.3182	96.9422	11.997	125.035	78.0325	98.8459	19.4526	6.25297	0.11224	30.016		0.980741	1.01964		20.6729
			2	98.4792	82.6598	58.3492	4.79186	60.2553	58.884	99.3345	97.764	15.2913	125.314	78.3042	98.8268	19.5451	6.64099	0.12098	30.016		0.989246	1.01087		20.6239
			3	99.2706	81.6584	60.5941	4.91076	61.2095	60.7571	99.3806	98.8731	16.8381	126.261	76.4864	100.084	19.6072	7.07849	0.14484	30.032		0.987903	1.01225		20.3805
			4	98.7839	80.0278	63.7131	5.01918	62.6235	61.7542	99.2694	100.346	16.9566	126.306	77.332	99.1493	19.6547	7.18172	0.14985	30.016		1.01207	0.988075		19.7541
			5	97.7999	83.0184	62.1307	5.10454	62.8299	61.8146	99.173	100.055	17.5741	124.99	76.8604	98.4653	19.7012	7.16381	0.17985	30.032		1.01615	0.984107		19.2897
			6	100.665	85.3767	62.0461	5.23907	62.3216	61.9354	99.2622	103.48	17.5987	128.894	79.287	101.123	19.7887	7.30303	0.19284	29.792		1.02331	0.977225		19.3018
		RA	Recovery	90.0816	80.8469	59.4505	4.74173	45.0099	472.824	98.9267	71.6152	17.9263	117.161	70.7192	90.7218	19.2041	3.9868	0.08251	2		0.789394	1.26679		19.1326
	POST 2	RA	Baseline	89.1206	75.6187	51.7865	3.88934	43.4041	42.9922	98.5935	66.1466	17.9507	111.499	71.4544	89.5033	18.2226	2.4882	0.0044	-2		0.739041	1.3531	1.68105	23.0125
		0.03	1	86.705	78.7527	48.297	3.78565	29.6182	44.8654	98.5749	66.2552	12.7178	107.236	70.1393	86.3045	18.2924	2.56993	0.02167	29.984		0.76769	1.30261		22.7978
			2	85.7699	77.2744	48.6704	3.73167	5.66469	46.8897	98.5787	73.6333	1.11307	106.283	69.2094	85.9717	18.3789	3.80223	-0.00517	30.016		0.856483	1.16757		23.0384
			3	88.981	80.304	50.0942	3.98886	48.432	46.8292	98.5896	78.2835	14.7733	110.294	72.2234	89.4957	18.6106	4.35976	0.02098	29.984		0.874717	1.14323		22.4364
			4	87.8452	79.8162	50.1422	3.97239	48.8889	47.7054	98.5853	78.6768	16.9908	109.41	70.8748	88.261	18.6682	4.57269	0.02596	30.016		0.89141	1.12182		22.2186
			5	86.2648	78.2203	51.0121	3.96121	48.4302	46.8292	98.5865	77.6822	17.3335	107.288	69.2314	86.4036	18.7793	4.64883	0.0276	29.984		0.899063	1.11227		21.8124
			6	88.4751	77.8817	53.1024	4.10239	48.7425	47.6752	98.5878	77.0649	17.2933	110.272	70.7685	88.7058	18.9507	4.66034	0.03974	29.984		0.868769	1.15105		21.623
		0.05	1	93.8752	82.0151	51.5386	4.1829	34.9311	52.0258	98.5844	79.1933	10.218	116.738	76.2817	94.5111	18.9783	4.79009	0.05032	30.016		0.837926	1.19342		22.5946
			2	91.9063	81.7909	52.515	4.25574	47.5867	53.1436	100.138	83.6991	12.5065	115.31	73.9388	92.5848	18.9926	5.70597	0.06842	29.984		0.904027	1.10616		21.7553
			3	93.4412	83.009	52.144	4.29987	54.673	53.204	99.4176	86.4688	17.1868	116.574	75.3877	93.7475	19.1841	6.05117	0.08255	30.016		0.922359	1.08418		21.8024
			4	97.0841	82.7622	56.4954	4.42212	55.2424	53.9896	99.4947	88.4343	17.187	122.166	77.1241	97.57	19.372	6.11854	0.07211	30.032		0.906368	1.10331		22.0641
			5	96.1515	78.5765	61.4809	1.93473	56.3442	55.0168	99.0872	89.4038	16.4205	122.775	74.9457	96.3846	19.4055	6.14987	0.07687	30.016		0.927574	1.07808		49.8181
			6	95.9444	81.0335	57.7381	2.00507	56.4374	54.9866	99.374	89.9532	17.029	121.412	76.1505	96.6797	19.3273	6.03948	0.10184	29.984		0.930424	1.07478		48.2176
		0.07	1	96.8221	83.081	56.5588	2.06301	37.5894	58.884	99.5602	93.7187	11.6904	122.022	77.0927	97.3244	19.4523	6.36937	0.11063	30.016		0.962952	1.03847		47.1759
			2	96.5321	81.022	57.8748	2.1737	2.88017	60.9082	99.8046	94.7062	0.97866	121.942	76.3896	96.9848	19.7297	6.68583	0.11094	30.016		0.976506	1.02406		44.6174
			3	98.3796	82.8352	59.3507	3.35751	2.87956	61.875	99.6377	98.242	0.97924	124.237	77.8473	98.8902	19.8393	6.96823	0.16007	29.984		0.993445	1.0066		29.4534
			4	100.472	85.636	59.7424	5.07715	2.88418	62.8418	99.4327	101.311	0.98115	127.099	79.2107	100.858	19.8676	7.29646	0.1454	29.984		1.00449	0.995528		19.8652
			5	99.5142	82.843	63.296	5.19951	2.8824	62.8418	99.7125	102.937	0.97763	125.759	77.6185	98.8659	19.92	7.09636	0.15799	30.016		1.04118	0.960451		19.0145
			6	99.0482	84.1678	64.8759	5.41478	2.87902	63.7784	100.111	104.886	0.98111	125.855	77.3303	99.743	19.8908	7.19494	0.16026	30.208		1.05157	0.950963		18.4205
		RA	Recovery	89.2284	79.9085	60.4799	4.80368	44.7917	63.718	99.344	75.8308	16.7128	115.681	69.7961	89.8043	19.2452	4.21036	0.07285	2		0.844401	1.18427		18.6949
19	PRE-DRY	RA	Baseline	93.1434	63.3645	85.7617	5.43424	40.5285	43.8382	97.7137	55.5927	7.13683	125.12	75.5179	93.72	16.8738	3.52307	0.15259	-120		0.593179	1.68583	1.94045	17.2462
		0.03	1	97.7057	69.0609	92.4167	6.38238	41.3966	45.7718	97.868	58.2546	9.43609	133.734	77.3428	98.6152	16.8608	3.4413	0.19006	30.016		0.590726	1.69283		15.4512
			2	96.2499	72.2926	93.6436	6.76974	45.0632	47.6752	97.8941	60.2699	7.29936	132.017	76.1422	96.8685	16.7718	4.13208	0.25021	30.032		0.622183	1.60724		14.309
			3	98.258	58.4609	97.4092	5.69462	45.133	47.7054	97.9155	60.5747	6.07401	134.156	77.6038	98.9296	17.2982	4.7412	0.21494	30.016		0.612301	1.63318		17.3724
			4	99.4951	55.6276	92.2439	5.13131	44.757	46.7688	98.8667	59.7932	6.22169	134.5	79.4046	100.351	18.2313	4.10111	0.16855	-30.032		0.59584	1.6783		19.5566
			5	101.085	62.3633	93.4559	5.82822	44.9287	47.7054	98.2994	59.9264	7.23591	136.336	79.8009	101.827	18.229	4.51286	0.23594	30.016		0.588512	1.6992		17.4714
			6	101.024	54.7339	97.7439	5.3499	44.747	47.7054	98.3146	60.6359	11.8797	138.007	79.3935	101.716	18.3442	4.48951	0.19265	30.016		0.596132	1.67748		19.0126
		0.05	1	101.482	63.0184	102.843	6.48103	39.4437	50.1526	97.905	61.0245	7.33467	140.174	78.6827	102.698	18.3259	4.58826	0.21542	30.032		0.59421	1.68291		15.846
			2	103.601	73.3911	105.135	7.71598	-0.02186	52.9926	97.9029	68.0994	-0.03108	142.125	79.7792	103.805	17.9868	5.56883	0.34468	30.016		0.656033	1.52431		13.4532
			3	94.6494	74.6274	102.744	7.66754	-0.0204	53.053	98.2306	71.4104	-0.02966	132.564	74.9502	95.6978	18.3573	6.22061	0.4325	30.032		0.746207	1.34011		12.4809
			4	105.571	64.6645	97.6794	6.31639	-0.02133	52.056	98.8846	75.5778	-0.03313	141.969	84.1206	105.933	18.8618	6.19613	0.45515	30.016		0.71345	1.40164		16.7711
			5	104.546	56.8127	96.5691	5.48635	-0.02	52.0258	98.8818	72.5404	-0.03422	140.096	82.6831	104.899	19.2416	5.94222	0.36387	30.032		0.691528	1.44607		19.12
			6	105.131	59.3392	97.1401	5.76421	-0.02224	52.1164	98.8774	71.2733	-0.03282	141.094	82.7691	106.1	19.2717	5.82937	0.37006	30.016		0.671753	1.48864		18.4067
		0.07	1	104.684	64.9436	102.254	6.64073	34.8057	55.9534	98.8912	71.0962	1.07933	141.102	81.1872	105.252	19.1448	6.12659	0.39001	30.032		0.675486	1.48042		15.8494
			2	108.445	69.6953	101.437	7.06964	-0.01922	58.0078	98.883	77.8484	-0.03094	146.071	84.1665	108.997	19.1954	7.10156	0.52391	-29.984		0.714224	1.40012		15.4176
			3	110.375	67.8955	100.811	6.84461	-0.01692	57.9172	98.8849	81.3153	-0.03037	148.477	85.7446	110.861	19.4515	7.33186	0.56794	29.984		0.733492	1.36334		16.1968
			4	110.792	62.0941	99.6379	6.18693	-0.01607	58.8235	98.8861	83.5219	-0.02951	147.356	86.9506	111.662	19.5956	7.38324	0.5788	29.968		0.747988	1.33692		18.0481
			5	109.365	63.8643	99.0287	6.32439	-0.01714	58.884	98.8849	84.4895	-0.02781	146.36	85.1543	110.078	19.6548	7.40325	0.6544	29.984		0.767545	1.30286		17.4053
			6	110.761	66.0992	103.497	6.84106	-0.01818	58.884	98.8861	87.0303	-0.02974	148.966	85.4552	111.388	19.7335	7.43249	0.61951	28.416		0.781327	1.27987		16.2822
		RA	Recovery	99.0799	54.5866	106.456	5.8111	38.2391	58.8538	98.8915	54.4181	7.57478	138.324	77.2433	99.9299	18.8866	4.43228	0.28956	120		0.544563	1.83634		17.1964
	HOWI	RA	Baseline	101.384	50.728	101.391	5.14338	39.3767	43.8986	98.7662	55.855	2.44415	143.528	79.9076	102.271	17.578	2.98327	0.13212	-120		0.546145	1.83102	1.61249	19.8841
		0.03	1	101.713	58.4348	101.149	5.91062	44.2898	46.799	97.9025	64.3683	8.20041	143.457	80.1132	102.357	17.0482	3.36099	0.14617	29.984		0.62886	1.59018		17.3175
			2	103.175	53.4194	101.04	5.39749	45.2879	47.7054	98.0523	66.0203	5.86174	147.339	81.7325	104.382	16.5277	4.43047	0.18871	29.984		0.632487	1.58106		19.339
			3	103.069	50.8689	99.152	5.04376	44.5163	46.799	98.1514	62.5603	6.82428	145.757	81.7704	104.114	17.2701	4.51387	0.20108	29.968		0.600883	1.66422		20.6421
			4	103.458	53.673	101.049	5.42361	45.3	47.796	98.6161	64.9798	5.53453	145.168	81.3338	103.98	18.3101	3.81528	0.13304	29.984		0.624928	1.60018		19.1717
			5	102.691	52.4771	101.101	5.3055	46.2591	49.1858	98.8839	64.814	5.46315	144.783	81.0835	103.877	18.4316	3.67256	0.16045	29.968		0.623948	1.6027		19.5792
			6	101.111	51.9903	99.4536	5.17062	45.9081	47.7356	98.8879	62.9947	7.04455	143.996	80.0413	101.919	17.8507	4.43176	0.23179	29.984		0.618086	1.6179		19.7112
		0.05	1	106.377	53.9687	103.391	5.57989	34.2672	52.0862	98.8785	66.0005	7.1905	148.584	83.377	107.386	18.3341	4.11769	0.20059	29.968		0.614611	1.62704		19.2451
			2	103.85	65.7773	101.165	6.65438	49.861	52.1164	98.8854	69.2778	9.53238	145.969	81.4756	104.82	18.198	5.52873	0.32339	29.984		0.660921	1.51304		15.7521
			3	102.645	52.9068	101.727	5.38205	49.8214	52.0862	98.8883	67.0657	8.60805	147.597	81.4153	103.741	18.6123	5.79046	0.33681	29.984		0.646471	1.54686		19.2754
			4	106.785	55.0914	104.36	5.74933	50.1363	53.053	98.8882	70.8102	8.8191	149.171	82.7251	107.654	18.9531	5.63069	0.27667	29.968		0.657759	1.52031		18.7245
			5	101.652	49.7032	110.439	5.48917	49.551	52.056	98.8859	67.7401	11.636	145.203	78.3977	102.588	18.9389	6.03751	0.36	29.984		0.660313	1.51443		18.6891
			6	104.652	52.3458	111.31	5.82661	49.0802	51.1798	98.8931	69.9722	12.0578	149.231	80.0899	105.331	19.16	6.03728	0.36497	-29.984		0.664309	1.50532		18.0775
		0.07	1	105.018	57.5689	112.594	6.48193	33.3308	56.9504	98.8881	71.8056	8.58896	150.373	80.4275	106.342	19.2101	6.42194	0.37347	29.968		0.675236	1.48096		16.4059
			2	111.355	65.7368	105.604	6.94206	-0.02538	57.9474	98.882	77.3075	-0.03918	154.208	86.1965	112.016	19.2035	7.35415	0.55141	29.968		0.690144	1.44897		16.1359
			3	109.528	71.337	102.963	7.34507	-0.02333	59.0652	98.8844	80.508	-0.039	151.629	85.0619	110.523	19.4261	7.3801	0.53412	29.984		0.728427	1.37282		15.0472
			4	112.787	64.4385	104.796	6.75293	-0.0267	58.9142	98.8858	84.5001	-0.03908	156.969	87.0142	113.383	19.5599	7.44187	0.64609	29.968		0.74526	1.34181		16.7903
			5	112.801	58.373	108.075	6.30869	-0.02457	58.8538	98.8819	86.781	-0.03992	159.532	86.9152	114.598	19.768	7.39764	0.5933	29.984		0.757265	1.32054		18.1651
			6	109.873	66.4859	107.081	7.11941	-0.02504	59.881	98.8844	85.058	-0.03714	154.11	84.8892	111.12	19.6858	7.31918	0.57691	30.528		0.765458	1.30641		15.6081
		RA	Recovery	102.914	52.3021	120.351	6.29462	39.3748	59.7601	98.8935	54.6714	9.19128	151.855	78.338	104.053	18.8879	4.34132	0.2863	120		0.525421	1.90324		16.5304
	POST 1	RA	Baseline	99.6609	51.6208	82.6164	4.26473	40.658	47.6148	97.9878	60.397	4.81489	130.399	80.6832	100.158	16.6698	3.24095	0.12177	-120		0.603018	1.65832	1.69158	23.4852
		0.03	1	99.0242	53.6843	85.8788	4.61034	42.0938	45.8624	97.9077	60.9281	5.06504	131.792	79.8668	99.7744	16.3953	3.52643	0.14093	29.984		0.610658	1.63758		21.6414
			2	101.643	52.1772	84.3179	4.39947	44.1767	46.799	97.9101	64.8064	5.79061	134.931	81.9695	102.562	16.6105	3.8543	0.17674	29.984		0.631874	1.58259		23.3124
			3	100.732	52.8347	86.8512	4.58875	44.7517	47.5241	97.9078	65.4801	8.78496	134.207	80.2479	101.063	16.9296	4.40276	0.18389	29.968		0.647913	1.54342		22.0241
			4	102.344	50.3164	88.3287	4.44438	44.9048	47.7356	97.9109	65.3908	10.3337	138.458	81.5426	103.081	17.4514	4.56923	0.23265	29.984		0.634362	1.57639		23.1936
			5	95.6392	58.221	88.3708	5.14504	44.1931	47.7356	98.537	61.4306	6.84988	130.648	77.2181	96.3556	17.9183	4.51873	0.18264	29.968		0.637541	1.56853		18.7279
			6	99.6705	62.4306	82.6532	5.16009	45.1192	47.7356	98.8824	64.3233	5.80539	134.381	81.1846	100.082	18.19	4.06248	0.2216	29.984		0.642708	1.55592		19.3953
		0.05	1	100.512	52.8486	93.181	4.92449	46.7301	51.1194	98.7481	64.7933	6.65364	139.404	80.0086	101.305	18.1359	4.3448	0.20931	30.016		0.639589	1.56351		20.5716
			2	103.133	60.0238	87.3431	5.24266	48.5859	51.1496	98.893	70.0998	7.45123	139.935	82.7668	103.686	18.2583	4.96056	0.24011	30.016		0.676075	1.47913		19.7774
			3	101.321	57.688	92.5832	5.34094	48.7826	51.1496	98.7146	70.1395	10.3218	140.07	80.4353	102.101	18.4278	5.7881	0.34448	29.984		0.68696	1.45569		19.1167
			4	103.695	54.2466	92.6782	5.02747	49.5203	52.1466	98.8925	70.4221	11.1694	142.676	82.8937	104.607	18.7818	5.84514	0.27516	29.984		0.673206	1.48543		20.8071
			5	101.384	51.467	97.2208	5.00366	49.8176	52.1466	98.8929	69.6472	10.6248	142.022	80.127	101.743	18.8833	5.49629	0.32359	30.016		0.684538	1.46084		20.3338
			6	104.249	57.2763	97.5761	5.5888	50.0217	53.0832	98.8911	68.4056	9.92697	145.51	82.3113	105.126	19.0318	5.44333	0.28925	30.016		0.650701	1.53681		18.8101
		0.07	1	107.114	56.9597	100.06	5.69936	29.4719	57.041	98.7422	74.2258	3.96896	148.259	83.5273	107.091	18.8308	6.27716	0.39456	29.984		0.693112	1.44277		18.7899
			2	108.733	61.8166	94.571	5.84606	-0.01933	58.9142	98.8854	79.8175	-0.03155	149.707	86.1114	109.842	19.1764	7.26317	0.48207	30.016		0.726654	1.37617		18.7891
			3	109.068	52.9926	99.2449	5.25925	-0.0198	58.9142	98.9473	85.2504	-0.03271	151.936	84.8326	109.462	19.3682	7.4621	0.49021	29.984		0.77881	1.28401		20.8133
			4	110.705	61.6972	100.052	6.17293	-0.01796	59.881	98.8862	86.8367	-0.03079	152.908	86.2652	111.426	19.5037	7.52158	0.47297	30.016		0.77932	1.28317		18.0508
			5	114.084	61.7383	101.997	6.29712	-0.01779	59.9112	98.8863	86.3984	-0.03188	157.998	88.3086	115.012	19.3819	7.52928	0.5572	29.984		0.75121	1.33119		18.2643
			6	112.126	59.7328	102.897	6.14633	-0.01937	59.881	98.8845	84.4088	-0.03134	156.722	86.9306	112.757	19.5672	7.5146	0.58823	29.936		0.74859	1.33584		18.3454
		RA	Recovery	102.2	51.5227	110.61	5.69893	40.4457	59.881	98.891	59.4217	8.98062	148.246	79.3082	102.97	18.9614	4.237	0.24992	120		0.577078	1.73287		18.0683
	POST 2	RA	Baseline	97.9498	57.4562	87.9008	5.05045	39.0199	43.808	95.495	56.6703	5.0087	132.688	78.5829	98.512	16.4743	3.39162	0.1151	-120		0.575263	1.73833	1.2789	19.5056
		0.03	1	97.4033	57.4911	95.0119	5.46234	42.5927	45.802	96.2368	58.8429	5.41475	135.08	76.9967	98.2653	16.4757	3.61071	0.14915	30.016		0.598816	1.66996		17.9896
			2	99.6481	54.7007	90.2862	4.93872	44.331	47.6752	96.1417	61.1343	9.34652	135.927	79.7819	100.288	16.5003	4.30656	0.16409	29.984		0.609588	1.64045		20.3064
			3	98.3705	63.8511	84.7793	5.41325	43.9679	46.7688	96.9455	62.193	13.3738	132.586	79.7232	99.1476	17.2059	4.79526	0.26625	30.016		0.627278	1.59419		18.3157
			4	100.67	52.9611	101.539	5.37761	44.0341	47.7054	96.7296	62.1545	8.84539	140.941	78.7642	101.089	17.8152	4.6734	0.17546	29.984		0.614848	1.62642		18.7981
			5	101.203	51.6992	95.6683	4.94598	44.9507	47.645	97.2766	63.1953	9.10833	140.159	80.5212	101.954	17.7886	4.87271	0.1721	30.016		0.619841	1.61332		20.6135
			6	103.947	56.4053	91.5055	5.16139	44.8747	47.6752	97.908	65.2151	11.8487	141.426	82.6465	104.245	17.8007	4.95183	0.23125	30.016		0.625595	1.59848		20.1971
		0.05	1	99.0418	54.3141	102.012	5.54071	38.6714	51.059	97.4622	62.2548	11.7675	140.243	77.7062	99.9255	17.9619	5.09892	0.25141	29.984		0.623013	1.6051		18.0348
			2	109.113	52.0984	102.506	5.34041	48.9756	51.1496	96.9443	68.7735	11.3456	149.918	84.6583	109.748	18.2058	5.77142	0.27109	30.016		0.626651	1.59578		20.5504
			3	105	53.2523	99.543	5.30089	49.658	52.1164	97.5812	65.8521	8.29227	145.342	83.2368	106.136	18.5038	5.85976	0.28452	30.016		0.620447	1.61174		20.0224
			4	102.539	53.4452	104.102	5.56376	49.4866	52.056	98.2276	65.2448	12.9637	144.54	79.8699	103.437	18.6923	6.17773	0.3562	30.016		0.630767	1.58537		18.5913
			5	105.839	53.4382	102.733	5.48986	49.5837	52.1466	98.4785	66.456	11.5076	148.078	82.7394	106.941	18.9348	6.21904	0.28317	29.984		0.621425	1.6092		19.4798
			6	105.695	57.3182	101.853	5.838	49.5356	52.056	97.9117	71.3543	13.2628	146.79	82.113	106.134	18.9717	6.1985	0.36336	30.016		0.672305	1.48742		18.1798
		0.07	1	104.807	52.7637	106.956	5.64338	32.6547	57.0108	97.9088	72.6759	9.9916	146.652	81.0532	105.315	19.1592	6.44988	0.379	29.984		0.69008	1.44911		18.6617
			2	108.49	58.6673	103.143	6.05112	-0.02807	58.8235	97.8053	75.6605	-0.04033	149.548	84.2599	109.385	19.3136	7.19509	0.48427	30.016		0.691692	1.44573		18.0768
			3	103.618	54.1924	103.955	5.63356	-0.02894	58.884	97.9432	74.7211	-0.04002	145.782	80.8903	104.572	19.4827	7.22446	0.43224	29.984		0.714544	1.39949		18.5623
			4	107.248	55.0372	99.0862	5.45342	-0.02822	58.884	98.8843	76.8028	-0.04029	147.419	83.9824	107.554	19.6147	7.48083	0.51632	30.016		0.714083	1.4004		19.7224
			5	105.086	65.8487	95.8239	6.30988	-0.02626	58.884	98.2613	77.9147	-0.03883	143.928	83.0975	105.618	19.6887	7.51971	0.55752	29.984		0.737705	1.35555		16.7384
			6	108.161	58.8749	100.597	5.92262	-0.02628	59.881	98.2209	80.3146	-0.03934	150.681	84.5546	109.183	19.6102	7.58723	0.5207	30.112		0.735593	1.35945		18.435
		RA	Recovery	97.5111	54.0635	107.094	5.78988	38.8173	59.8206	98.2529	58.1357	8.75892	141.029	76.2399	98.3646	19.0048	4.20873	0.25372	120		0.591022	1.69198		16.989

## Sheet: Water temperature
Water temperature
THERMONEUTRAL
	2	3	4	5	7	12	16	17	18	19	Mean	SD
0 min	34.8	35.5	33.8	35.2	35.3	34.4	34.1	34.2	35	34.5
5 min	34.7	35.5		35.4	35.4	34.5	34.1	34.2	35	34.5
10 min	34.7	35.5		35.3	35.4	34.5	34.1	34.2	35	34.5
15 min	34.7	35.5	34	35.3	35.4	34.6	34.1	34.2	34.9	34.5
20 min	34.8	35.5	34	35.3	35.4	34.6	34.1	34.2	34.9	34.5
25 min	34.8	35.5	33.9	35.3	35.4	34.6	34.1	34.2	34.9	34.5
30 min	34.8	35.5	33.9	35.3	35.4	34.6	34.1	34.2	34.9	34.4
35 min	34.5	35.5	34	35.3	35.4	34.6	34.1	34.2	34.9	34.4
40 min	34.5	35.5	34.3	35.3	35.4	34.6	34.1	34.2	34.9	34.4
Mean	34.7	35.5	33.9857	35.3	35.3889	34.5556	34.1	34.2	34.9333	34.4667	34.713	0.550033
SD	0.122474	0	0.157359	0.05	0.0333333	0.0726483	0	7.53644e-15	0.05	0.05
COOL
	2	3	4	5	7	12	16	17	18	19	Mean	SD
0 min	24.9	25.2	25.7	24.5	25.1	25.4	25.4	26	24.9	24.4
5 min	25	25.2	25.7	24.5	25.2	25.5	25.4	26	25	24.5
10 min	25	25.2	25.8	24.6	25.2	25.5	25.5	26.1	25	24.6
15 min	24.9	25.3	25.8	24.6	25.3	25.6	25.5	26.1	25	24.6
20 min	25	25.3	25.9	24.7	25.3	25.6	25.5	26.2	25	24.6
25 min	25	25.3	25.9	24.7	25.3	25.6	25.6	26.2	25.1	24.7
30 min	24.9	25.4	25.9	24.7	25.4	25.7	25.6	26.2	25.1	24.7
35 min	24.9	25.4	25.9	24.7	25.4	25.7	25.6	26.2	25.1	24.8
40 min	24.9	25.5	26	24.7	25.4	25.7	25.6	26.3	25.2	24.8
Mean	24.9444	25.3111	25.8444	24.6333	25.2889	25.5889	25.5222	26.1444	25.0444	24.6333	25.2956	0.496992
SD	0.0527046	0.105409	0.101379	0.0866025	0.105409	0.105409	0.0833333	0.101379	0.0881917	0.132288

## Sheet: Core temperature
Core temperature
THERMONEUTRAL
Condition	Time	2	3	4	5	7	12	16	17	18	19	Mean	SD
DRY	0 min	36.52	38.05	37.47	36.92	36.5	37.33	37.16	36.75	37.49	37.17
	5 min	36.5	38.01	37.75	36.91	36.57	37.33	37.14	36.7	38.49	37.2
	10 min	36.49	38	37.59	36.88	37.07	37.33	37.2	36.74	37.5	37.26	37.206	0.439348
	15 min	36.41	37.9	36.95	36.87	37.01	37.29	37.15	36.7	37.48	37.2
HOWI	0 min	36.38	37.78	37.36	36.73	37.06	37.22	37.12	36.64	37.4	37.08
	5 min	36.36	37.54		36.61	37.05	37.18	37.06	36.56	37.38	36.9
	10 min	36.38	37.53		36.7	36.92	37.16	37.02	36.52	37.36	36.88
	15 min	36.41	37.61	37.24	36.73	36.97	37.12	37.02	36.56	37.34	36.9
	20 min	36.41	37.64	36.88	36.76	36.95	37.12	37.01	36.53	37.38	36.91
	25 min	36.42	37.67	37.11	36.79	36.97	37.06	37.04	36.6	37.38	36.91
	30 min	36.42	37.77	37.09	36.85	36.98	37.03	37.05	36.64	37.4	36.91	37.014	0.374083
	35 min	36.6	37.78	37.08	36.89	37.01	37.03	37.07	36.64	37.39	36.91
	40 min	36.58	36.82	36.76	36.84	36.96	36.94	36.99	36.64	37.39	36.77
DRY	0 min	36.6	36.4	36.98	36.91	37.02	36.95	36.97	36.56	37.27	37.02
	5 min	36.66	37.93	36.44	36.96	37.12	37.06	37.11	36.6	37.36	37.14	36.9389	0.303416
	10 min	36.68	36.72	36.78	37.01	37.18	37.15	37.18	36.7	37.51	37.24
	15 min	36.59	37.21	37.15	36.98	37.17	37.15	37.14	36.8	37.53	37.38
	20 min	36.57	37.94	37.1	36.96	37.11	36.91	37.1	36.77	37.42	37.32
	25 min	36.65	38.4	37.09	36.94	36.98	37.01	37.1	36.77	37.45	37.2
	30 min	36.7	37.95	37.22	37.02	36.93	37.04	37.14	36.85	37.45	37.24
	35 min	36.77	37.92	37.19	37.06	36.97	37.08	37.25	36.85	37.54	37.23
	40 min	36.7	37.88	37.19	37	37.04	37.21	37.34	36.88	37.57	37.3
	45 min	36.71	37.9	37.18	36.96	37.09	37.23	37.39	36.83	37.55	37.3
	50 min	36.85	37.75	37.18	37.07	37.36	37.18	37.4	36.89	37.46	37.23	37.237	0.270639
	55 min	36.79	37.64	36.93	37.15	37.27	37.25	37.38	36.94	37.39	37.26
	60 min	36.92	37.54	37.16	37.02	37.24	37.18	37.32	36.93	37.26	37.24
COOL
Condition	Time	2	3	4	5	7	12	16	17	18	19	Mean	SD
DRY	0 min	36.89	37.61	37.19	37	37.14	37.66	37.02	36.86	37.5	37.06
	5 min	36.87	37.59	37.22	36.99	37.14	37.63		36.86	37.5	37.04
	10 min	36.84	37.6	37.19	36.93	37.15	37.63	37.19	36.87	37.48	36.99	37.187	0.294356
	15 min	36.78	37.62	37.1	36.83	37.15	37.58	37.2	36.85	37.48	36.91
HOWI	0 min	36.75	37.5	37.04	36.8	36.99	37.38	37.16	36.78	37.26	36.82
	5 min	36.72	37.43	37.06	36.82	37.11	37.42	37.2	36.83	37.28	36.92
	10 min	36.71	37.41	37.39	36.95	37.21	37.46	37.3	36.97	37.36	37.07
	15 min	36.7	37.33	37.45	36.97	37.21	37.5	37.39	37.04	37.37	37.22
	20 min	36.64	37.31	37.35	37.02	37.28	37.54	37.37	37.05	37.43	37.27
	25 min	36.6	37.3	37.36	36.97	37.29	37.54	37.34	37.08	37.39	37.28
	30 min	36.57	37.23	37.15	36.92	37.26	37.61	37.32	37.08	37.31	37.34	37.179	0.280177
	35 min	36.49	37.24	36.98	36.91	37.22	37.58	37.25	37.06	37.25	37.35
	40 min	36.39	37.18	36.88	36.91	37.1	37.3	37.18	36.93	37.12	37.34
DRY	0 min	36.36	37.18	36.72	36.6	37.03	37.41	37.07	36.85	36.75	36.86
	5 min	36.4	37.2	36.77	36.74	37.07	37.41	37.13	36.87	36.73	36.89	36.921	0.288654
	10 min	36.46	37.1	36.76	36.83	37.11	37.49	37.15	36.84	36.75	36.88
	15 min	36.25	37.08	36.68	36.82	37.02	dead battery	37.11	36.77	36.77	36.64
	20 min	36.04	36.83	36.49	36.74	36.93		37.02	36.78	36.71	36.64
	25 min	36.09	36.99	36.54	Stop trial	36.84		37	36.73	36.6	36.65
	30 min	35.97	37.13	36.58		36.75		37.09	36.75	36.63	36.55
	35 min	35.82	37.24	36.63		36	37.39	37.17	36.79	36.65	36.49
	40 min	36.05	37.24	36.66		36.93	37.51	37.23	36.74	36.7	36.48
	45 min	36.01	37.29	36.68		36.96	37.61	37.29	36.79	36.76	36.59
	50 min	36.05	37.36	36.63		37	37.61	37.9	36.81	36.79	36.61	36.9733	0.567561
	55 min	36.23	37.41	36.7		37.02	37.61	Stop trial	36.82	36.79	36.62
	60 min	36.13	37.36	36.78		36.88	37.57			36.82	36.58

## Sheet: NBW and USG
THERMONEUTRAL	Nude body weight (kg)				USG		Urine Volume
Subject #	Pre	Post	∆ (kg)	∆ (%)	Pre	Post	mL	kg
2	71.7	71.6	0.1	0.13947	1.011		0	0
3	56.3	56.25	0.05	0.0888099	1.021		0	0
4	53.2	53.2	0	0	1.005		0	0
5	68.95	68.55	0.4	0.580131	1.013		0	0
7	73.85	73.3	0.55	0.744753	1.006	1.005	730	0.73
12	73.45	73.45	0	0	1.021		0	0
16	82	81.95	0.05	0.0609756	1.004	1.001	730	0.73
17	85.68	85.5	0.18	0.210084	1.015		0	0
18	52.4	52.35	0.05	0.0954198	1.008		0	0
19	74.55	74	0.55	0.73776	1.025		80	0.08
Mean	69.208	69.015	0.193	0.26574	1.0129	1.003	154	0.154
SD	11.6175	11.5452	0.221713	0.300669	0.00744536	0.00282843	304.602	0.304602
COOL	Nude body weight (kg)				USG		Urine Volume
Subject #	Pre	Post	∆ (kg)	∆ (%)	Pre	Post	mL	kg
2	69.8	69.65	0.15	0.2149	1.014		0	0
3	56.75	56.45	0.3	0.528634	1.001		0	0
4	51.9	51.8	0.1	0.192678	1.002		0	0
5	69.85	69.6	0.25	0.35791	1.021		0	0
7	72.6	71.95	0.65	0.895317	1.008	1.005	770	0.77
12	75.9	75.5	0.4	0.527009	1.024	1.01	240	0.24
16	80.7	80.5	0.2	0.247831	1.013		0	0
17	84.85	84.7	0.15	0.176783	1.006		0	0
18	52.45	52.4	0.05	0.0953289	1.006		0	0
19	74.65	74.4	0.25	0.334896	1.023		0	0
Mean	68.945	68.695	0.25	0.357129	1.0118	1.0075	101	0.101
SD	11.5389	11.4872	0.173205	0.237743	0.00856089	0.00353553	246.867	0.246867

## Sheet: CCA data
CCA data
THERMONEUTRAL WATER IMMERSION VISIT							COOL WATER IMMERSION VISIT
Subject	Trial	Phase (BL)	Image #	Mean BV (cm/s)	Diameter (cm)		Subject	Trial	Phase (BL)	Image #	Mean BV (cm/s)	Diameter (cm)
3	TN	PRE	1	36.18	0.56		3	Cool	PRE	1	39.28	0.53
				34.39	0.56						40.88	0.55
				35.59	0.55						40.73	0.54
				34.49	0.55						42.72	0.55
				34.76	0.55						39.82	0.54
				36.76						Mean	40.686	0.542
			Mean	35.3617	0.554
		HOWI	7	38.18	0.61				HOWI	8	39.26	0.52
				37.64	0.6						38.29	0.54
				35.99	0.61						35.94	0.52
				39.03	0.61						36.36	0.52
				36.91	0.61						37.46	0.51
				38.19						Mean	37.462	0.522
			Mean	37.6567	0.608
		POST-1	13	35.59	0.59				POST-1	13	43.01	0.57
				30.19	0.59						42.57	0.54
				29.29	0.59						42.57	0.54
				30.26	0.57						41.7	0.54
				32.36	0.57						42.11	0.54
				32.52						Mean	42.392	0.546
			Mean	31.7017	0.582
		POST-2	19	40.33	0.57				POST-2	22	48.38	0.56
				40.56	0.57						50.48	0.55
				41.29	0.57						49.85	0.55
				39.47	0.56						45.96	0.57
				40.99	0.56						45.44	0.57
				42.4						Mean	48.022	0.56
			Mean	40.84	0.566
4	TN	PRE	1	36.23	0.61		4	Cool	PRE	1	37.6	0.52
				37.35	0.61						37.46	0.54
				37.91	0.61						40.24	0.54
				35.94	0.61						39.71	0.5
				35.71	0.61						37.71	0.51
				37.87						Mean	38.544	0.522
			Mean	36.835	0.61
			4
		HOWI	Bad IMG						HOWI	7	32.18	0.58
											32.81	0.58
											31.43	0.58
											31.23	0.58
											31.66	0.58
										Mean	31.862	0.58
			9	24.05	0.61
				25.03	0.61
		POST-1		25.06	0.59				POST-1	13	35.97	0.54
				25.15	0.61						36.57	0.54
				25.98	0.61						38.11	0.54
				25.71							36.57	0.6
				25.1633	0.606						37.04	0.58
				39.73	0.6					Mean	36.852	0.56
				37.22	0.6
				39.43	0.6
		POST-2		39.77	0.61				POST-2	19	31.38	0.56
				40.46	0.61						30.26	0.54
				39.96							29.11	0.55
			Mean	39.4283	0.604						29.74	0.54
											29.34	0.54
										Mean	29.966	0.546
7	TN	PRE	1	32.82	0.72		7	Cool	PRE	1	32.57	0.7
				31.43	0.71						31.21	0.7
				31.94	0.72						35.62	0.68
				31.31	0.71						35.62	0.68
				29.81	0.7						34.14	0.7
				29.99						Mean	33.832	0.692
			Mean	31.2167	0.712
		HOWI	4	25.66	0.7
				28.15	0.7				HOWI	7	24.6	0.66
				28.04	0.71						25.73	0.67
				29.09	0.72						27.23	0.65
				29.38	0.71						26.25	0.64
				25.77							27.25	0.62
			Mean	27.6817	0.708					Mean	26.212	0.648
		POST-1	7	29.26	0.74
				28.34	0.72
				30.2	0.72				POST-1	13	33.57	0.65
				31.44	0.73						33.59	0.66
				29.83	0.72						34.41	0.66
				29.51							33.28	0.64
			Mean	29.7633	0.726						33.29	0.64
		POST-2	10	25.37	0.69					Mean	33.628	0.65
				26.1	0.7
				24.89	0.72
				27.55	0.71				POST-2	19	29.43	0.63
					0.7						33.11	0.68
											34.19	0.68
			Mean	25.9775	0.704						31.79	0.66
											33.25	0.65
										Mean	32.354	0.66
12	TN	PRE	1	55.69	0.58		12	Cool	PRE	2	49.33	0.57
				54.69	0.55						51.84	0.57
				55.99	0.57						51.57	0.57
				56.89	0.56						52.16	0.54
				57.72	0.56						52.98	0.56
				52.75						Mean	51.576	0.562
			Mean	55.6217	0.564
		HOWI	4	43.19	0.61
				43.32	0.61				HOWI	9	41.39	0.58
				42.64	0.58						40.32	0.58
				41.58	0.58						38.78	0.58
				40.78	0.58						38.56	0.59
				42.57							40.9	0.59
			Mean	42.3467	0.592					Mean	39.99	0.584
		POST-1	9	47.58	0.57
				47.21	0.57
				45.35	0.56				POST-1	15	46	0.56
				45.53	0.57						48.04	0.56
				47.99	0.57						46.06	0.58
				48							45.95	0.56
			Mean	46.9433	0.568						45.56	0.56
		POST-2	13	42.02	0.54					Mean	46.322	0.564
				39.02	0.55
				39.66	0.55
				41.15	0.54				POST-2	21	45.51	0.61
				40.4	0.54						43.16	0.6
				42.94							43.66	0.62
			Mean	40.865	0.544						44.31	0.6
											45.72	0.6
										Mean	44.472	0.606
16	TN	PRE	5	42.1	0.63		16	Cool	PRE	2	46.52	0.51
				45.56	0.65						38.41	0.53
				43.26	0.64						41.31	0.52
				42.08	0.65						40.29	0.52
				43.28	0.63						42.33	0.52
				43.06						Mean	41.772	0.52
			Mean	43.2233	0.64
		HOWI	8	35.27	0.61
				41.78	0.63				HOWI	7	42.14	0.55
				40	0.64						42.13	0.54
				42.87	0.63						41.58	0.54
				46.2	0.63						44.33	0.52
				45.99							40.31	0.52
			Mean	42.0183	0.628					Mean	42.098	0.534
		POST-1	13	62.73	0.64
				58.4	0.64
				53.67	0.62				POST-1	13	35.91	0.55
				59.49	0.62						35.43	0.54
				55.18	0.63						36.95	0.53
				51.73							33.67	0.54
			Mean	56.8667	0.63						34.83	0.54
		POST-2	No IMG							Mean	35.358	0.54
									POST-2	19	43.87	0.54
											40.85	0.52
											41.95	0.49
											42.34	0.51
											41.22	0.49
										Mean	42.046	0.51
17	TN	PRE	2	47.46	0.52		17	Cool	PRE	1	40.58	0.5
				47.38	0.53						42.27	0.49
				46.81	0.54						41.57	0.48
				47.53	0.54						41.76	0.48
				48.96	0.53						43.18	0
				48.86						Mean	41.872	0.39
			Mean	47.8333	0.532
		HOWI	7	37.62	0.57				HOWI	7	54.2	0.5
				38.95	0.57						50.88	0.5
				39.96	0.57						47.09	0.5
				36.95	0.57						47.61	0.5
				35.72	0.56						49.42	0.5
										Mean	49.84	0.5
			Mean	37.84	0.568				POST-1	13	52.83	0.5
		POST-1	13	40.07	0.54						49.46	0.48
				39.63	0.55						50.26	0.48
				37.91	0.55						50.35	0.49
				37.92	0.55							0.48
				36.16	0.56					Mean	50.725	0.486
				35.64
			Mean	37.8883	0.55				POST-2	no IMG
		POST-2	18	37.88	0.55
				37.61	0.55
				40.38	0.55
				40.08	0.55
				36.69	0.55
			Mean	38.528	0.55
18	TN	PRE	1	57.7	0.53		18	Cool	PRE	1	44.07	0.53
				60.25	0.53						45.02	0.53
				58.64	0.54						48.34	0.53
				55.28	0.53						46.18	0.52
				57.52	0.53						44.79	0.52
				56.27						Mean	45.68	0.526
			Mean	57.61	0.532
		HOWI	7	55.93	0.55				HOWI	7	41.27	0.58
				56.78	0.54						45.32	0.56
				57.52	0.54						44.8	0.54
				58.14	0.53						44.1	0.55
				56.93	0.53							0.56
				55.91						Mean	43.8725	0.558
			Mean	56.8683	0.538
		POST-1	13	51.64	0.52				POST-1	13	38.93	0.54
				53.59	0.52						39.48	0.56
				52.88	0.52						37.97	0.53
				53.77	0.54						40.12
					0.52						39.84
										Mean	39.268	0.543333
			Man	52.97	0.524
		POST-2	19	46.34	0.55				POST-2	19	40.82	0.57
				47.41	0.55						42.89	0.56
				44.72	0.53						43.39	0.55
				44.59	0.52						44.22	0.55
				44.12	0.53						44.47	0.55
				45.28						Mean	43.158	0.556
			Mean	45.41	0.536
19	TN	PRE	1	39.17	0.61		19	Cool	PRE	3	43.58	0.52
				40.85	0.59						43.26	0.5
				40.53	0.61						42.39	0.49
				43.58	0.6						42.08	0.49
				42.95	0.59						40.85	0.5
				44.39						Mean	42.432	0.5
			Mean	41.9117	0.6
		HOWI	7	40.09	0.64				HOWI	9
				41.17	0.64					CCA angle change, different segment
				36.84	0.62
					0.64
					0.64
			Mean	39.3667	0.636					Mean
		POST-1	13	34.85	0.61				POST-1	15
				36.17	0.61					""
				35.46	0.61
					0.61
					0.62
			Mean	35.4933	0.612					Mean
		POST-2	20	41.16	0.58				POST-2	17
				43.56	0.58					""
				46.21	0.58
				46.85	0.58
				44.53	0.58
										Mean
			Mean	44.462	0.58
